# Supplementary material for: Hexaaqua­zinc(II) bis­(4-hydroxy­benzene­sulfonate) dihydrate
Source: Acta Crystallogr Sect E Struct Rep Online. 2009 Oct 10;65(Pt 11):m1345. doi: 10.1107/S1600536809040604 (PMC2971186; doi:10.1107/S1600536809040604)
Supplement: Supplementary file 1 [file e-65-m1345-sup1.cif]

##############################################################################
###                                                                        ###
###        Electronic paper (Acta Crystallographica Section E)             ###
###                                                                        ###
##############################################################################
#                                                                            #
# This CIF contains the data in a paper accepted for publication in Acta     #
# Crystallographica Section E. It conforms to the requirements of Notes      #
# for Authors for Section E, and has been peer reviewed under the auspices   #
# of the IUCr Commission on Journals.                                        #
#                                                                            #
# Full details of the Crystallographic Information File format               #
# are given in the paper "The Crystallographic Information File (CIF):       #
# a New Standard Archive File for Crystallography" by S. R. Hall, F. H.      #
# Allen and I. D. Brown [Acta Cryst. (1991), A47, 655-685].                  #
#                                                                            #
# The current version of the core CIF dictionary is obtainable from          #
# ftp://ftp.iucr.org/pub/cif_core.dic. The current version number is 2.4.    #
#                                                                            #
# Software is freely available for graphical display of the structure(s) in  #
# this CIF.  For information consult the CIF home page http://www.iucr.org/  #
# cif/home.html                                                              #
#                                                                            #
# This file may be used for bona fide research purposes within the           #
# scientific community so long as proper attribution is given to the journal # 
# article from which it was obtained.                                        #
#                                                                            #
##############################################################################
                                             
data_global
_audit_creation_method     SHELXL-97
_journal_date_recd_electronic     2009-09-28
_journal_date_accepted     2009-10-05
_journal_name_full     'Acta Crystallographica, Section E'
_journal_year     2009
_journal_volume     65
_journal_issue     11
_journal_page_first     m1345
_journal_page_last     m1345
_journal_paper_category     QM
_journal_coeditor_code     XU2624
_publ_contact_author
;
     Dr. Seik Weng Ng
     Department of Chemistry
     University of Malaya
     50603 Kuala Lumpur
     Malaysia
;
_publ_contact_author_email     seikweng@um.edu.my
_publ_contact_author_fax     '03 7967 4193'
_publ_contact_author_phone     '03 7967 6778'
_publ_section_title
;
Hexaaquazinc(II) bis(4-hydroxybenzenesulfonate) dihydrate
;
loop_
    _publ_author_name
    _publ_author_address
    'Zhu, Zhi-Biao'
;
College of Chemistry and Materials Science
Heilongjiang University
Harbin 150080
People's Republic of China
;
    'Gao, Shan'
;
College of Chemistry and Materials Science
Heilongjiang University
Harbin 150080
People's Republic of China
;
    'Ng, Seik Weng'
;
     Department of Chemistry
     University of Malaya
     50603 Kuala Lumpur
     Malaysia
;
_publ_section_synopsis     .
data_I
_audit_creation_method     SHELXL-97
_chemical_name_systematic
;
Hexaaquazinc(II) bis(4-hydroxybenzenesulfonate) dihydrate
;
_chemical_name_common     ?
_chemical_formula_moiety     'Zn H12 O6 2+, 2(C6 H5 O4 S -), 2(H2 O)'
_chemical_formula_sum     'C12 H26 O16 S2 Zn'
_chemical_formula_iupac     '[Zn (H2 O)6] (C6 H5 O4 S)2, 2H2 O'
_chemical_formula_weight     555.82
_chemical_melting_point     ?
_symmetry_cell_setting     Triclinic
_symmetry_space_group_name_H-M     'P -1'
_symmetry_space_group_name_Hall     '-P 1'
loop_
    _symmetry_equiv_pos_as_xyz
    'x, y, z'
    '-x, -y, -z'
_cell_length_a     6.2763(5)
_cell_length_b     7.0509(7)
_cell_length_c     13.3151(11)
_cell_angle_alpha     78.479(3)
_cell_angle_beta     76.832(2)
_cell_angle_gamma     88.051(3)
_cell_volume     562.15(9)
_cell_formula_units_Z     1
_cell_measurement_reflns_used     4800
_cell_measurement_theta_min     3.1
_cell_measurement_theta_max     27.5
_cell_measurement_temperature     293(2)
_exptl_crystal_description     Prism
_exptl_crystal_colour     Colorless
_exptl_crystal_size_max     0.23
_exptl_crystal_size_mid     0.18
_exptl_crystal_size_min     0.15
_exptl_crystal_density_diffrn     1.642
_exptl_crystal_density_meas     ?
_exptl_crystal_density_method     'not measured'
_exptl_crystal_F_000     288
_exptl_absorpt_coefficient_mu     1.352
_exptl_absorpt_correction_type     Multi-scan
_exptl_absorpt_process_details     '(ABSCOR; Higashi, 1995)'
_exptl_absorpt_correction_T_min     0.7463
_exptl_absorpt_correction_T_max     0.8230
_diffrn_ambient_temperature     293(2)
_diffrn_radiation_type     MoK\a
_diffrn_radiation_wavelength     0.71073
_diffrn_radiation_source     'fine-focus sealed tube'
_diffrn_radiation_monochromator     graphite
_diffrn_measurement_device_type     'Rigaku R-AXIS RAPID IP'
_diffrn_measurement_method     \w
_diffrn_detector_area_resol_mean     ?
_diffrn_reflns_number     5523
_diffrn_reflns_av_R_equivalents     0.0260
_diffrn_reflns_av_sigmaI/netI     0.0319
_diffrn_reflns_theta_min     3.07
_diffrn_reflns_theta_max     27.48
_diffrn_reflns_theta_full     27.48
_diffrn_measured_fraction_theta_max     0.988
_diffrn_measured_fraction_theta_full     0.988
_diffrn_reflns_limit_h_min     -8
_diffrn_reflns_limit_h_max     7
_diffrn_reflns_limit_k_min     -9
_diffrn_reflns_limit_k_max     9
_diffrn_reflns_limit_l_min     -17
_diffrn_reflns_limit_l_max     16
_diffrn_standards_number     0
_diffrn_standards_interval_count     0
_diffrn_standards_interval_time     0
_diffrn_standards_decay_%     0
_reflns_number_total     2538
_reflns_number_gt     2283
_reflns_threshold_expression     I>2\s(I)
_refine_ls_structure_factor_coef     Fsqd
_refine_ls_matrix_type     full
_refine_ls_R_factor_all     0.0301
_refine_ls_R_factor_gt     0.0267
_refine_ls_wR_factor_gt     0.0733
_refine_ls_wR_factor_ref     0.0758
_refine_ls_goodness_of_fit_ref     1.041
_refine_ls_restrained_S_all     1.042
_refine_ls_number_reflns     2538
_refine_ls_number_parameters     214
_refine_ls_number_restraints     26
_refine_ls_hydrogen_treatment     mixed
_refine_ls_weighting_scheme     calc
_refine_ls_weighting_details
         'calc w=1/[\s^2^(Fo^2^)+(0.0503P)^2^+0.0371P] where P=(Fo^2^+2Fc^2^)/3'
_atom_sites_solution_hydrogens     geom
_atom_sites_solution_primary     direct
_atom_sites_solution_secondary     difmap
_refine_ls_shift/su_max     0.001
_refine_ls_shift/su_mean     0.001
_refine_diff_density_max     0.348
_refine_diff_density_min     -0.469
_refine_ls_extinction_method     none
_refine_ls_extinction_coef     ?
loop_
    _atom_type_symbol
    _atom_type_description
    _atom_type_scat_dispersion_real
    _atom_type_scat_dispersion_imag
    _atom_type_scat_source
    'C' 'C' 0.0033 0.0016
                         'International Tables Vol C Tables 4.2.6.8 and 6.1.1.4'
    'H' 'H' 0.0000 0.0000
                         'International Tables Vol C Tables 4.2.6.8 and 6.1.1.4'
    'O' 'O' 0.0106 0.0060
                         'International Tables Vol C Tables 4.2.6.8 and 6.1.1.4'
    'S' 'S' 0.1246 0.1234
                         'International Tables Vol C Tables 4.2.6.8 and 6.1.1.4'
    'Zn' 'Zn' 0.2839 1.4301
                         'International Tables Vol C Tables 4.2.6.8 and 6.1.1.4'
_computing_data_collection     'RAPID-AUTO (Rigaku, 1998)'
_computing_cell_refinement     'RAPID-AUTO (Rigaku, 1998)'
_computing_data_reduction     'CrystalClear (Rigaku/MSC, 2002)'
_computing_structure_solution     'SHELXS97 (Sheldrick, 2008)'
_computing_structure_refinement     'SHELXL97 (Sheldrick, 2008)'
_computing_molecular_graphics     'X-SEED (Barbour, 2001)'
_computing_publication_material     'publCIF (Westrip, 2009)'
loop_
    _atom_site_type_symbol
    _atom_site_label
    _atom_site_fract_x
    _atom_site_fract_y
    _atom_site_fract_z
    _atom_site_U_iso_or_equiv
    _atom_site_adp_type
    _atom_site_calc_flag
    _atom_site_refinement_flags
    _atom_site_occupancy
    _atom_site_disorder_assembly
    _atom_site_disorder_group
    Zn Zn1 0.5000 0.5000 0.5000 0.02554(10) Uani d S 1 . .
    S S1 0.02762(6) 0.11701(5) 0.29910(3) 0.02660(11) Uani d . 1 A .
    O O1 0.0715(2) 0.28397(17) 0.34183(9) 0.0345(3) Uani d . 1 . .
    O O2 0.1531(2) -0.04947(19) 0.33502(10) 0.0451(3) Uani d . 1 . .
    O O3 -0.2054(2) 0.07467(19) 0.31965(10) 0.0394(3) Uani d . 1 . .
    O O4 0.3707(3) 0.3376(3) -0.15810(11) 0.0584(4) Uani d D 1 . .
    H H4 0.5063(16) 0.337(4) -0.1732(19) 0.051(7) Uiso d D 1 . .
    O O1W 0.4557(2) 0.2913(2) 0.41675(12) 0.0468(4) Uani d D 1 . .
    H H11 0.349(3) 0.290(4) 0.3908(19) 0.062(7) Uiso d D 1 . .
    H H12 0.556(3) 0.232(3) 0.3850(15) 0.043(6) Uiso d D 1 . .
    O O2W 0.2082(2) 0.62516(18) 0.47666(9) 0.0329(3) Uani d D 1 . .
    H H21 0.115(3) 0.637(3) 0.5314(12) 0.052(7) Uiso d D 1 . .
    H H22 0.207(4) 0.7338(19) 0.4375(14) 0.047(6) Uiso d D 1 . .
    O O3W 0.3176(2) 0.32548(19) 0.63807(9) 0.0377(3) Uani d D 1 . .
    H H31 0.292(4) 0.2107(17) 0.639(2) 0.061(7) Uiso d D 1 . .
    H H32 0.313(4) 0.346(4) 0.6979(11) 0.060(7) Uiso d D 1 . .
    O O4W 0.2020(3) 0.6528(2) 0.21483(10) 0.0459(3) Uani d D 1 . .
    H H41 0.142(4) 0.551(3) 0.2522(18) 0.073(9) Uiso d D 1 . .
    H H42 0.159(4) 0.729(3) 0.2548(18) 0.064(8) Uiso d D 1 . .
    C C1 0.1270(3) 0.1789(2) 0.16170(12) 0.0269(3) Uani d D 1 . .
    C C4 0.2937(3) 0.2822(3) -0.05256(13) 0.0371(4) Uani d D 1 . .
    C C2 0.3442(7) 0.1495(7) 0.1195(3) 0.0359(9) Uani d PD 0.50 A 1
    H H2 0.4364 0.0899 0.1639 0.043 Uiso calc PR 0.50 A 1
    C C3 0.4286(7) 0.2065(7) 0.0124(3) 0.0376(11) Uani d PD 0.50 A 1
    H H3 0.5803 0.1929 -0.0160 0.045 Uiso calc PR 0.50 A 1
    C C5 0.0730(6) 0.3207(7) -0.0106(3) 0.0390(8) Uani d PD 0.50 A 1
    H H5 -0.0173 0.3845 -0.0550 0.047 Uiso calc PR 0.50 A 1
    C C6 -0.0097(6) 0.2634(7) 0.0973(3) 0.0349(8) Uani d PD 0.50 A 1
    H H6 -0.1598 0.2821 0.1267 0.042 Uiso calc PR 0.50 A 1
    C C2' 0.3409(6) 0.2436(7) 0.1239(3) 0.0324(9) Uani d PD 0.50 A 2
    H H2' 0.4300 0.2539 0.1715 0.039 Uiso calc PR 0.50 A 2
    C C3' 0.4255(8) 0.2935(7) 0.0161(3) 0.0374(11) Uani d PD 0.50 A 2
    H H3' 0.5736 0.3353 -0.0103 0.045 Uiso calc PR 0.50 A 2
    C C5' 0.0822(6) 0.2055(7) -0.0137(3) 0.0416(9) Uani d PD 0.50 A 2
    H H5' -0.0043 0.1873 -0.0611 0.050 Uiso calc PR 0.50 A 2
    C C6' -0.0028(6) 0.1555(7) 0.0946(3) 0.0335(7) Uani d PD 0.50 A 2
    H H6' -0.1480 0.1061 0.1214 0.040 Uiso calc PR 0.50 A 2
loop_
    _atom_site_aniso_label
    _atom_site_aniso_U_11
    _atom_site_aniso_U_22
    _atom_site_aniso_U_33
    _atom_site_aniso_U_12
    _atom_site_aniso_U_13
    _atom_site_aniso_U_23
    Zn1 0.02646(15) 0.02624(15) 0.02455(15) 0.00073(9) -0.00629(10) -0.00595(9)
    S1 0.0311(2) 0.0229(2) 0.02348(19) -0.00025(15) -0.00199(16) -0.00367(13)
    O1 0.0408(7) 0.0331(6) 0.0298(6) -0.0060(5) -0.0032(5) -0.0110(4)
    O2 0.0593(9) 0.0357(7) 0.0329(6) 0.0145(6) -0.0056(6) 0.0030(5)
    O3 0.0338(6) 0.0404(7) 0.0410(7) -0.0092(5) 0.0023(5) -0.0117(5)
    O4 0.0538(10) 0.0940(13) 0.0232(6) -0.0074(9) -0.0055(7) -0.0044(7)
    O1W 0.0357(7) 0.0558(9) 0.0648(9) 0.0112(6) -0.0203(7) -0.0403(7)
    O2W 0.0306(6) 0.0357(7) 0.0282(6) 0.0056(5) -0.0048(5) 0.0005(5)
    O3W 0.0504(8) 0.0336(7) 0.0254(6) -0.0108(6) -0.0037(5) -0.0009(5)
    O4W 0.0596(9) 0.0382(8) 0.0342(7) -0.0030(6) -0.0011(6) -0.0044(6)
    C1 0.0320(8) 0.0238(7) 0.0236(7) 0.0008(6) -0.0041(6) -0.0044(5)
    C4 0.0449(10) 0.0421(10) 0.0240(8) -0.0014(8) -0.0075(7) -0.0061(7)
    C2 0.039(2) 0.038(2) 0.0278(18) 0.007(2) -0.0079(15) -0.0010(18)
    C3 0.033(2) 0.047(3) 0.0263(19) 0.002(2) 0.0006(15) -0.002(2)
    C5 0.044(2) 0.043(2) 0.0318(19) -0.0016(18) -0.0157(16) -0.0018(16)
    C6 0.0322(19) 0.040(2) 0.0327(18) 0.0040(17) -0.0096(14) -0.0059(16)
    C2' 0.0311(18) 0.045(2) 0.0228(16) -0.0036(19) -0.0072(13) -0.0081(18)
    C3' 0.034(2) 0.043(3) 0.032(2) -0.003(2) 0.0011(15) -0.008(2)
    C5' 0.046(2) 0.055(3) 0.0289(18) 0.001(2) -0.0176(16) -0.0102(18)
    C6' 0.0317(18) 0.039(2) 0.0320(18) -0.0016(16) -0.0082(14) -0.0093(16)
loop_
    _geom_bond_atom_site_label_1
    _geom_bond_atom_site_label_2
    _geom_bond_site_symmetry_2
    _geom_bond_distance
    _geom_bond_publ_flag
    Zn1 O2W 2_666 2.0660(11) ?
    Zn1 O2W . 2.0660(11) ?
    Zn1 O1W . 2.0713(13) ?
    Zn1 O1W 2_666 2.0713(13) ?
    Zn1 O3W . 2.1066(12) ?
    Zn1 O3W 2_666 2.1066(12) ?
    S1 O2 . 1.4530(12) ?
    S1 O3 . 1.4552(13) ?
    S1 O1 . 1.4651(12) ?
    S1 C1 . 1.7624(15) ?
    O4 C4 . 1.358(2) ?
    O4 H4 . 0.830(10)
                    ?
    O1W H11 . 0.820(10)
                      ?
    O1W H12 . 0.830(10)
                      ?
    O2W H21 . 0.840(10)
                      ?
    O2W H22 . 0.840(10)
                      ?
    O3W H31 . 0.830(10)
                      ?
    O3W H32 . 0.830(10)
                      ?
    O4W H41 . 0.830(10)
                      ?
    O4W H42 . 0.830(10)
                      ?
    C1 C6' . 1.375(4) ?
    C1 C2 . 1.377(4) ?
    C1 C2' . 1.380(4) ?
    C1 C6 . 1.387(4) ?
    C4 C3 . 1.367(4) ?
    C4 C3' . 1.380(5) ?
    C4 C5' . 1.395(4) ?
    C4 C5 . 1.409(4) ?
    C2 C3 . 1.384(5) ?
    C2 H2 . 0.9500 ?
    C3 H3 . 0.9500 ?
    C5 C6 . 1.392(5) ?
    C5 H5 . 0.9500 ?
    C6 H6 . 0.9500 ?
    C2' C3' . 1.389(5) ?
    C2' H2' . 0.9500 ?
    C3' H3' . 0.9500 ?
    C5' C6' . 1.395(5) ?
    C5' H5' . 0.9500 ?
    C6' H6' . 0.9500 ?
loop_
    _geom_angle_atom_site_label_1
    _geom_angle_atom_site_label_2
    _geom_angle_atom_site_label_3
    _geom_angle_site_symmetry_1
    _geom_angle_site_symmetry_3
    _geom_angle
    _geom_angle_publ_flag
    O2W Zn1 O2W 2_666 . 180.0000(10)
                                   ?
    O2W Zn1 O1W 2_666 . 90.22(5) ?
    O2W Zn1 O1W . . 89.78(5) ?
    O2W Zn1 O1W 2_666 2_666 89.78(5) ?
    O2W Zn1 O1W . 2_666 90.22(5) ?
    O1W Zn1 O1W . 2_666 180.0 ?
    O2W Zn1 O3W 2_666 . 92.58(5) ?
    O2W Zn1 O3W . . 87.42(5) ?
    O1W Zn1 O3W . . 89.15(6) ?
    O1W Zn1 O3W 2_666 . 90.85(6) ?
    O2W Zn1 O3W 2_666 2_666 87.42(5) ?
    O2W Zn1 O3W . 2_666 92.58(5) ?
    O1W Zn1 O3W . 2_666 90.85(6) ?
    O1W Zn1 O3W 2_666 2_666 89.15(6) ?
    O3W Zn1 O3W . 2_666 180.0 ?
    O2 S1 O3 . . 112.90(9) ?
    O2 S1 O1 . . 110.94(8) ?
    O3 S1 O1 . . 112.10(7) ?
    O2 S1 C1 . . 105.84(7) ?
    O3 S1 C1 . . 107.93(8) ?
    O1 S1 C1 . . 106.68(7) ?
    C4 O4 H4 . . 110.5(17) ?
    Zn1 O1W H11 . . 122.4(17) ?
    Zn1 O1W H12 . . 124.5(16) ?
    H11 O1W H12 . . 109(2) ?
    Zn1 O2W H21 . . 115.9(16) ?
    Zn1 O2W H22 . . 120.5(16) ?
    H21 O2W H22 . . 103(2) ?
    Zn1 O3W H31 . . 119.8(18) ?
    Zn1 O3W H32 . . 122.9(19) ?
    H31 O3W H32 . . 112(2) ?
    H41 O4W H42 . . 100(3) ?
    C6' C1 C2 . . 111.5(2) ?
    C6' C1 C2' . . 121.2(2) ?
    C2 C1 C6 . . 120.3(2) ?
    C2' C1 C6 . . 112.6(2) ?
    C6' C1 S1 . . 120.64(18) ?
    C2 C1 S1 . . 119.18(18) ?
    C2' C1 S1 . . 118.08(17) ?
    C6 C1 S1 . . 120.43(18) ?
    O4 C4 C3 . . 121.5(2) ?
    O4 C4 C3' . . 120.7(2) ?
    O4 C4 C5' . . 119.52(19) ?
    C3 C4 C5' . . 111.2(3) ?
    C3' C4 C5' . . 119.8(3) ?
    O4 C4 C5 . . 117.71(19) ?
    C3 C4 C5 . . 120.6(3) ?
    C3' C4 C5 . . 112.2(3) ?
    C1 C2 C3 . . 120.2(3) ?
    C1 C2 H2 . . 119.9 ?
    C3 C2 H2 . . 119.9 ?
    C4 C3 C2 . . 120.0(4) ?
    C4 C3 H3 . . 120.0 ?
    C2 C3 H3 . . 120.0 ?
    C6 C5 C4 . . 118.6(3) ?
    C6 C5 H5 . . 120.7 ?
    C4 C5 H5 . . 120.7 ?
    C1 C6 C5 . . 120.0(3) ?
    C1 C6 H6 . . 120.0 ?
    C5 C6 H6 . . 120.0 ?
    C1 C2' C3' . . 119.9(3) ?
    C1 C2' H2' . . 120.1 ?
    C3' C2' H2' . . 120.1 ?
    C4 C3' C2' . . 119.7(4) ?
    C4 C3' H3' . . 120.1 ?
    C2' C3' H3' . . 120.1 ?
    C4 C5' C6' . . 120.3(3) ?
    C4 C5' H5' . . 119.9 ?
    C6' C5' H5' . . 119.9 ?
    C1 C6' C5' . . 118.9(3) ?
    C1 C6' H6' . . 120.6 ?
    C5' C6' H6' . . 120.6 ?
loop_
    _geom_torsion_atom_site_label_1
    _geom_torsion_atom_site_label_2
    _geom_torsion_atom_site_label_3
    _geom_torsion_atom_site_label_4
    _geom_torsion_site_symmetry_1
    _geom_torsion_site_symmetry_2
    _geom_torsion_site_symmetry_3
    _geom_torsion_site_symmetry_4
    _geom_torsion
    _geom_torsion_publ_flag
    O2 S1 C1 C6' . . . . 112.2(3) ?
    O3 S1 C1 C6' . . . . -8.9(3) ?
    O1 S1 C1 C6' . . . . -129.6(2) ?
    O2 S1 C1 C2 . . . . -32.7(3) ?
    O3 S1 C1 C2 . . . . -153.8(3) ?
    O1 S1 C1 C2 . . . . 85.5(3) ?
    O2 S1 C1 C2' . . . . -65.2(3) ?
    O3 S1 C1 C2' . . . . 173.7(2) ?
    O1 S1 C1 C2' . . . . 53.1(3) ?
    O2 S1 C1 C6 . . . . 149.9(2) ?
    O3 S1 C1 C6 . . . . 28.7(3) ?
    O1 S1 C1 C6 . . . . -91.9(3) ?
    C6' C1 C2 C3 . . . . 35.6(5) ?
    C2' C1 C2 C3 . . . . -80.8(6) ?
    C6 C1 C2 C3 . . . . 0.9(6) ?
    S1 C1 C2 C3 . . . . -176.6(4) ?
    O4 C4 C3 C2 . . . . -179.3(4) ?
    C3' C4 C3 C2 . . . . 84.4(8) ?
    C5' C4 C3 C2 . . . . -30.3(6) ?
    C5 C4 C3 C2 . . . . 6.3(6) ?
    C1 C2 C3 C4 . . . . -3.7(7) ?
    O4 C4 C5 C6 . . . . 179.4(4) ?
    C3 C4 C5 C6 . . . . -6.0(6) ?
    C3' C4 C5 C6 . . . . -33.9(5) ?
    C5' C4 C5 C6 . . . . 76.9(5) ?
    C6' C1 C6 C5 . . . . -83.1(5) ?
    C2 C1 C6 C5 . . . . -0.7(6) ?
    C2' C1 C6 C5 . . . . 30.0(5) ?
    S1 C1 C6 C5 . . . . 176.7(3) ?
    C4 C5 C6 C1 . . . . 3.1(6) ?
    C6' C1 C2' C3' . . . . 2.6(6) ?
    C2 C1 C2' C3' . . . . 79.8(6) ?
    C6 C1 C2' C3' . . . . -32.5(5) ?
    S1 C1 C2' C3' . . . . 179.9(4) ?
    O4 C4 C3' C2' . . . . 177.4(4) ?
    C3 C4 C3' C2' . . . . -82.7(8) ?
    C5' C4 C3' C2' . . . . -5.3(6) ?
    C5 C4 C3' C2' . . . . 31.8(5) ?
    C1 C2' C3' C4 . . . . 1.4(7) ?
    O4 C4 C5' C6' . . . . -177.3(4) ?
    C3 C4 C5' C6' . . . . 33.0(5) ?
    C3' C4 C5' C6' . . . . 5.4(6) ?
    C5 C4 C5' C6' . . . . -80.6(5) ?
    C2 C1 C6' C5' . . . . -32.4(5) ?
    C2' C1 C6' C5' . . . . -2.5(6) ?
    C6 C1 C6' C5' . . . . 80.8(5) ?
    S1 C1 C6' C5' . . . . -179.8(3) ?
    C4 C5' C6' C1 . . . . -1.5(6) ?
loop_
    _geom_hbond_atom_site_label_D
    _geom_hbond_atom_site_label_H
    _geom_hbond_atom_site_label_A
    _geom_hbond_site_symmetry_A
    _geom_hbond_distance_DH
    _geom_hbond_distance_HA
    _geom_hbond_distance_DA
    _geom_hbond_angle_DHA
    _geom_hbond_publ_flag
    O1w H11 O1 . 0.820(10)
                         2.000(10)
                                 2.817(2) 175(3) yes
    O1w H12 O3 1_655 0.830(10)
                             1.970(10)
                                     2.801(2) 176(2) yes
    O2w H21 O1 2_566 0.840(10)
                             1.990(10)
                                     2.818(2) 168(2) yes
    O2w H22 O2 1_565 0.840(10)
                             1.910(10)
                                     2.730(2) 165(2) yes
    O3w H31 O3 2_556 0.830(10)
                             2.040(10)
                                     2.845(2) 166(3) yes
    O3w H32 O4 1_556 0.830(10)
                             2.020(10)
                                     2.827(2) 163(3) yes
    O4w H41 O1 . 0.830(10)
                         2.020(10)
                                 2.837(2) 166(3) yes
    O4w H42 O2 1_565 0.830(10)
                             2.050(10)
                                     2.853(2) 162(3) yes
    O4 H4 O4w 2_665 0.830(10)
                            1.790(10)
                                    2.615(2) 176(3) yes
