# Supplementary material for: Hexaaqua­zinc(II) bis­(4-hydroxy­benzene­sulfonate) dihydrate
Source: Acta Crystallogr Sect E Struct Rep Online. 2009 Oct 10;65(Pt 11):m1345. doi: 10.1107/S1600536809040604 (PMC2971186; doi:10.1107/S1600536809040604)
Supplement: Supplementary file 2 [file e-65-m1345-Isup2.hkl]

# 
# h,k,l, Fc-squared, Fo-squared, sigma(Fo-squared) and status flag 
# 
data_I
_shelx_title '  P-1' 
_shelx_refln_list_code          4 
_shelx_F_calc_maximum      110.59 
_exptl_crystal_F_000       288.00 
_reflns_d_resolution_high  0.7702 
 
loop_ 
 _symmetry_equiv_pos_as_xyz 
 'x, y, z' 
 '-x, -y, -z' 
 
_cell_length_a     6.2763 
_cell_length_b     7.0509 
_cell_length_c    13.3151 
_cell_angle_alpha  78.479 
_cell_angle_beta   76.832 
_cell_angle_gamma  88.051 
 
_shelx_F_squared_multiplier     1.000 
 
loop_ 
 _refln_index_h 
 _refln_index_k 
 _refln_index_l 
 _refln_F_squared_calc 
 _refln_F_squared_meas 
 _refln_F_squared_sigma 
 _refln_observed_status 
   1   0   0      118.84      141.69      1.80 o 
   2   0   0      878.17      838.52     14.43 o 
   3   0   0      173.93      164.33      3.82 o 
   4   0   0      501.13      479.58     14.75 o 
   5   0   0        1.04        1.25      0.41 o 
   6   0   0      242.63      236.35      5.98 o 
   7   0   0       42.77       53.50      3.04 o 
  -7   1   0      200.66      188.89     12.32 o 
  -6   1   0       59.58       61.99      3.82 o 
  -5   1   0      599.95      612.75     20.73 o 
  -4   1   0      188.59      201.46      5.57 o 
  -3   1   0     3513.80     3586.87    141.74 o 
  -2   1   0     1447.66     1452.71     24.56 o 
  -1   1   0     8880.71     7536.62    221.60 o 
   1   1   0     1044.17     1036.19     16.78 o 
   2   1   0      563.79      534.57      8.53 o 
   3   1   0      253.67      330.83      8.09 o 
   4   1   0     1370.51     1379.06     26.10 o 
   5   1   0      128.13      122.74      1.98 o 
   6   1   0        1.43        4.18      1.19 o 
   7   1   0       33.71       30.80      2.43 o 
  -7   2   0       11.90       12.24      2.58 o 
  -6   2   0      379.82      398.94     13.06 o 
  -5   2   0        2.36        2.01      0.40 o 
  -4   2   0      291.07      299.06     10.56 o 
  -3   2   0     1075.42     1111.09     16.31 o 
  -2   2   0      958.60      920.54     15.28 o 
  -1   2   0      164.26      193.46      3.07 o 
   0   2   0     1468.50     1649.31     31.91 o 
   1   2   0       64.87       65.99      1.68 o 
   2   2   0      253.24      287.15      4.90 o 
   3   2   0      962.40     1028.07     19.49 o 
   4   2   0      274.71      243.17      9.95 o 
   5   2   0      140.85      143.60      8.50 o 
   6   2   0        8.48        7.14      1.08 o 
   7   2   0      114.16      103.96      6.38 o 
  -7   3   0       14.35       18.25      2.95 o 
  -6   3   0       26.18       21.11      1.70 o 
  -5   3   0      142.33      144.83      5.34 o 
  -4   3   0       16.53       19.11      1.21 o 
  -3   3   0       56.77       55.98      3.57 o 
  -2   3   0     2273.54     2358.86     51.38 o 
  -1   3   0      942.27     1088.63     24.06 o 
   0   3   0      167.31      199.24      4.09 o 
   1   3   0     1354.13     1499.29     29.38 o 
   2   3   0     1194.46     1233.80     23.88 o 
   3   3   0       16.75       20.23      1.44 o 
   4   3   0      729.63      700.37     14.50 o 
   5   3   0       34.00       30.11      3.02 o 
   6   3   0      179.94      160.76      7.36 o 
   7   3   0        0.76        0.88      1.25 o 
  -7   4   0        2.80        0.99      1.66 o 
  -6   4   0        3.67        4.22      1.07 o 
  -5   4   0      153.51      156.46      3.51 o 
  -4   4   0      159.62      151.76      3.17 o 
  -3   4   0      186.46      197.63      5.69 o 
  -2   4   0        5.80       11.70      2.28 o 
  -1   4   0     1453.90     1510.96     30.85 o 
   0   4   0        3.43        4.60      0.84 o 
   1   4   0      907.19      933.87     18.92 o 
   2   4   0     1126.65     1165.01     23.87 o 
   3   4   0      771.11      740.72     16.48 o 
   4   4   0      102.93       92.71      4.92 o 
   5   4   0      590.88      541.63     17.92 o 
   6   4   0        6.42        9.76      2.67 o 
   7   4   0       39.42       40.57      4.73 o 
  -6   5   0       77.67       72.08      5.52 o 
  -5   5   0       63.19       57.94      2.64 o 
  -4   5   0      476.24      478.91      8.27 o 
  -3   5   0       33.01       37.16      1.53 o 
  -2   5   0      743.31      781.29     19.14 o 
  -1   5   0        8.32        8.75      1.21 o 
   0   5   0     1451.78     1496.44     35.02 o 
   1   5   0      124.37      120.78      4.23 o 
   2   5   0      476.35      469.62     10.04 o 
   3   5   0       15.93       15.27      1.79 o 
   4   5   0      155.33      151.44      6.67 o 
   5   5   0       11.58       13.95      2.57 o 
   6   5   0       37.64       33.64      4.27 o 
  -5   6   0      214.47      208.02      4.78 o 
  -4   6   0        4.89        5.64      1.08 o 
  -3   6   0      181.05      182.28      4.10 o 
  -2   6   0        1.37        2.12      1.09 o 
  -1   6   0      798.03      804.41     19.25 o 
   0   6   0      169.70      179.01      8.48 o 
   1   6   0        6.01        6.09      1.75 o 
   2   6   0      154.56      156.49      4.94 o 
   3   6   0       26.64       29.74      3.01 o 
   4   6   0       41.83       44.20      3.72 o 
   5   6   0        6.63        7.01      2.00 o 
  -5   7   0        0.81        1.45      1.41 o 
  -4   7   0       38.03       41.17      2.57 o 
  -3   7   0      161.35      167.63      4.95 o 
  -2   7   0        2.15        2.17      1.27 o 
  -1   7   0      163.49      169.03      5.55 o 
   0   7   0       40.78       41.07      4.34 o 
   1   7   0       79.67       89.42      4.76 o 
   2   7   0       25.54       29.22      4.30 o 
   3   7   0      275.25      272.50      8.43 o 
   4   7   0        1.84        3.49      1.81 o 
  -3   8   0        0.34        0.89      1.28 o 
  -2   8   0      121.05      125.96      6.44 o 
  -1   8   0        2.00        1.92      2.07 o 
   0   8   0       76.83       79.79      4.74 o 
   1   8   0        8.57        9.55      2.21 o 
   2   8   0      107.78      111.62      5.60 o 
   3   8   0        2.71        4.31      2.09 o 
  -3  -8   1       40.26       35.05      3.86 o 
  -2  -8   1       67.76       74.68      4.77 o 
  -1  -8   1        5.42        7.63      2.19 o 
   0  -8   1       58.06       57.74      4.76 o 
   1  -8   1        3.38        2.20      1.90 o 
   2  -8   1       68.15       71.41      3.82 o 
   3  -8   1        8.35        8.75      1.66 o 
  -4  -7   1       14.17       15.93      2.76 o 
  -3  -7   1      211.61      212.17      8.81 o 
  -2  -7   1       18.66       19.40      2.88 o 
  -1  -7   1      161.71      157.91      5.61 o 
   0  -7   1        2.17        1.32      1.23 o 
   1  -7   1      274.61      301.69     11.48 o 
   2  -7   1        2.21        2.76      1.24 o 
   3  -7   1      150.60      159.07      4.33 o 
   4  -7   1        1.18        0.07      0.75 o 
  -5  -6   1        0.79        1.01      1.77 o 
  -4  -6   1      314.11      314.33     21.71 o 
  -3  -6   1       41.19       43.45      2.96 o 
  -2  -6   1      328.63      333.35     11.41 o 
  -1  -6   1        2.23        1.85      1.34 o 
   0  -6   1      512.18      512.92     12.78 o 
   1  -6   1       39.60       44.48      2.52 o 
   2  -6   1      268.82      285.08      6.97 o 
   3  -6   1       73.61       72.51      2.67 o 
   4  -6   1      122.52      126.23      4.14 o 
   5  -6   1       40.95       44.48      3.13 o 
  -6  -5   1        1.61       -0.20      1.66 o 
  -5  -5   1      207.72      202.54     11.43 o 
  -4  -5   1        1.54        1.58      1.46 o 
  -3  -5   1      303.15      299.89      7.53 o 
  -2  -5   1       54.99       56.75      3.23 o 
  -1  -5   1      303.83      308.83      6.85 o 
   0  -5   1      529.50      530.42     10.89 o 
   1  -5   1      472.38      512.93     10.31 o 
   2  -5   1      234.52      229.17      5.15 o 
   3  -5   1       28.15       32.88      1.45 o 
   4  -5   1      244.02      228.54      4.40 o 
   5  -5   1        3.76        6.76      0.99 o 
   6  -5   1       48.04       38.95      2.41 o 
  -6  -4   1      188.59      175.28      8.71 o 
  -5  -4   1       87.30       85.29      5.35 o 
  -4  -4   1        0.89       -0.42      1.04 o 
  -3  -4   1      367.82      359.09      7.84 o 
  -2  -4   1      311.88      306.52      6.55 o 
  -1  -4   1      651.10      642.23     13.16 o 
   0  -4   1      275.10      282.80      6.01 o 
   1  -4   1      650.61      632.94     12.39 o 
   2  -4   1        7.00        7.22      0.90 o 
   3  -4   1      176.90      165.55      3.50 o 
   4  -4   1       14.52       17.63      1.81 o 
   5  -4   1      357.84      340.93     10.06 o 
   6  -4   1        2.18        2.50      0.69 o 
   7  -4   1       37.64       45.82      4.02 o 
  -7  -3   1       35.13       34.77      3.10 o 
  -6  -3   1       38.64       39.22      3.96 o 
  -5  -3   1        0.98        0.11      1.16 o 
  -4  -3   1      378.70      346.01      8.74 o 
  -3  -3   1        6.62        9.20      1.78 o 
  -2  -3   1      792.64      725.26     20.03 o 
  -1  -3   1      568.41      623.78     10.94 o 
   0  -3   1       34.37       24.69      2.01 o 
   1  -3   1        5.57        6.56      0.85 o 
   2  -3   1      455.76      477.49      7.21 o 
   3  -3   1       23.32       27.74      1.04 o 
   4  -3   1      812.86      800.28     12.36 o 
   5  -3   1       24.38       24.96      1.46 o 
   6  -3   1      154.41      152.44     10.92 o 
   7  -3   1        7.25        7.24      2.14 o 
  -7  -2   1       27.55       31.98      2.78 o 
  -6  -2   1        3.53        2.09      0.65 o 
  -5  -2   1      329.26      304.32     10.32 o 
  -4  -2   1        1.12        0.61      1.09 o 
  -3  -2   1      529.19      458.17      8.50 o 
  -2  -2   1      659.57      739.65     13.07 o 
  -1  -2   1      728.67      691.37     11.54 o 
   0  -2   1      213.11      194.06      3.61 o 
   1  -2   1     1333.81     1431.84     26.68 o 
   2  -2   1      175.89      162.86      2.52 o 
   3  -2   1     1424.61     1446.99     22.88 o 
   4  -2   1       50.21       45.88      1.82 o 
   5  -2   1      367.00      347.30     23.21 o 
   6  -2   1       85.45       92.24      4.50 o 
   7  -2   1       16.44       16.41      4.20 o 
  -7  -1   1        0.46       -0.20      0.99 o 
  -6  -1   1       82.51       71.93      3.17 o 
  -5  -1   1       49.38       46.23      1.73 o 
  -4  -1   1     1548.59     1482.34     44.91 o 
  -3  -1   1        7.81        9.29      1.30 o 
  -2  -1   1     2632.53     2525.09     77.49 o 
  -1  -1   1      490.31      490.68      7.33 o 
   0  -1   1     2293.72     2471.56     49.07 o 
   1  -1   1      338.63      394.24      4.14 o 
   2  -1   1     4136.88     3848.70    126.15 o 
   3  -1   1     1165.87     1239.62     15.73 o 
   4  -1   1       52.24       56.10      1.23 o 
   5  -1   1      256.39      274.46      4.56 o 
   6  -1   1       86.49       84.08      4.13 o 
   7  -1   1      154.69      161.99     12.17 o 
  -7   0   1      216.05      218.84      6.83 o 
  -6   0   1       47.20       42.68      3.46 o 
  -5   0   1      283.91      293.23     12.68 o 
  -4   0   1      500.42      515.11     16.86 o 
  -3   0   1     3228.54     3454.17     88.48 o 
  -2   0   1      638.52      710.83     30.27 o 
   1   0   1       18.01       16.44      0.36 o 
   2   0   1     3130.22     2891.02     88.89 o 
   3   0   1      238.94      244.47      7.28 o 
   4   0   1      790.89      854.09     16.45 o 
   5   0   1        0.90        0.56      0.48 o 
   6   0   1      213.92      229.28      4.81 o 
   7   0   1       20.40       21.43      2.95 o 
   8   0   1       37.59       39.33      3.45 o 
  -7   1   1       74.88       66.55      3.58 o 
  -6   1   1       75.83       90.38      4.84 o 
  -5   1   1      453.01      457.28     13.49 o 
  -4   1   1      272.85      307.76      8.34 o 
  -3   1   1      245.72      206.63      2.89 o 
  -2   1   1      373.93      390.05      4.60 o 
  -1   1   1     1331.36     1365.54     23.34 o 
   0   1   1       58.13       51.00      0.72 o 
   1   1   1     9295.22     6841.44    195.33 o 
   2   1   1      242.92      233.83      6.42 o 
   3   1   1     1486.90     1402.86     40.48 o 
   4   1   1        0.91        1.49      0.57 o 
   5   1   1      131.35      130.91      2.33 o 
   6   1   1       34.29       34.14      1.34 o 
   7   1   1       81.88       78.33      4.04 o 
  -7   2   1       15.00       18.57      3.10 o 
  -6   2   1      452.54      457.74     19.36 o 
  -5   2   1       73.26       74.68      3.88 o 
  -4   2   1      311.69      301.03      4.64 o 
  -3   2   1        2.15        1.72      0.38 o 
  -2   2   1      581.35      495.96      8.37 o 
  -1   2   1       21.90       26.10      1.16 o 
   0   2   1    12230.54    11329.29    393.91 o 
   1   2   1        1.74        9.79      0.76 o 
   2   2   1        7.04        2.86      0.70 o 
   3   2   1        3.68        2.26      0.64 o 
   4   2   1      587.49      525.23     14.20 o 
   5   2   1       21.41       23.76      3.82 o 
   6   2   1       92.87       83.58      1.84 o 
   7   2   1       21.73       25.36      2.26 o 
  -7   3   1       45.47       47.99      7.15 o 
  -6   3   1       11.29       13.83      2.52 o 
  -5   3   1      220.76      211.99     11.23 o 
  -4   3   1      216.99      207.91      5.68 o 
  -3   3   1      737.90      750.49     10.83 o 
  -2   3   1     1446.89     1449.86     28.17 o 
  -1   3   1      773.16      731.10     12.35 o 
   0   3   1        1.72        1.59      0.54 o 
   1   3   1     1163.98     1169.99     21.62 o 
   2   3   1        1.89        1.71      1.01 o 
   3   3   1      159.59      125.40      3.52 o 
   4   3   1      499.55      509.40     10.28 o 
   5   3   1      296.34      275.13     12.48 o 
   6   3   1       17.38       14.42      4.12 o 
   7   3   1       16.85        7.72      8.32 o 
  -7   4   1        3.90        4.53      2.34 o 
  -6   4   1       50.22       48.69      1.47 o 
  -5   4   1        6.56        7.09      1.10 o 
  -4   4   1      362.62      356.83      6.19 o 
  -3   4   1       98.69      101.55      2.27 o 
  -2   4   1     1200.85     1205.45     30.61 o 
  -1   4   1      345.66      341.56      6.34 o 
   0   4   1        7.13        4.45      0.81 o 
   1   4   1      350.47      348.31      6.47 o 
   2   4   1      674.42      681.40     13.08 o 
   3   4   1      580.87      626.20     12.59 o 
   4   4   1       61.84       54.95      3.02 o 
   5   4   1      254.68      250.48      9.19 o 
   6   4   1        0.43       -0.66      1.49 o 
   7   4   1      153.00      150.91      8.08 o 
  -6   5   1       13.44        9.62      2.47 o 
  -5   5   1      272.38      257.02      9.50 o 
  -4   5   1       34.00       34.08      1.86 o 
  -3   5   1      308.36      314.74      7.20 o 
  -2   5   1      666.04      695.56     15.37 o 
  -1   5   1       10.86       11.24      1.28 o 
   0   5   1      397.99      422.96     10.86 o 
   1   5   1       73.24       74.32      2.66 o 
   2   5   1     1342.00     1372.25     30.06 o 
   3   5   1       18.24       14.66      1.95 o 
   4   5   1      229.89      232.78      9.96 o 
   5   5   1        0.58        2.14      1.54 o 
   6   5   1      156.00      146.70     11.46 o 
  -5   6   1      174.08      174.91      5.35 o 
  -4   6   1      110.23      108.80      3.04 o 
  -3   6   1      151.32      167.91      5.01 o 
  -2   6   1      136.72      135.30      4.93 o 
  -1   6   1     1245.46     1269.20     28.73 o 
   0   6   1       95.16      100.68      3.68 o 
   1   6   1      434.25      441.24     10.04 o 
   2   6   1       57.43       57.06      2.86 o 
   3   6   1      141.83      141.10      5.44 o 
   4   6   1       21.63       21.62      2.34 o 
   5   6   1      116.75      116.90      7.84 o 
  -5   7   1        8.93        7.35      1.50 o 
  -4   7   1      221.77      220.39      5.41 o 
  -3   7   1       48.92       47.42      2.61 o 
  -2   7   1      118.54      123.30      4.62 o 
  -1   7   1        2.90        2.07      1.28 o 
   0   7   1      451.92      455.18     12.77 o 
   1   7   1        7.71       11.45      2.16 o 
   2   7   1        9.71        9.12      6.14 o 
   3   7   1       59.35       57.09      3.53 o 
   4   7   1       58.73       59.97      4.12 o 
   5   7   1       20.79       22.62      3.72 o 
  -3   8   1       27.96       29.28      2.36 o 
  -2   8   1       55.93       52.71      7.40 o 
  -1   8   1       73.74       81.87      6.91 o 
   0   8   1      106.61      104.88      5.77 o 
   1   8   1        2.19        2.24      1.55 o 
   2   8   1       29.97       32.05      3.17 o 
   3   8   1       64.10       67.87      4.49 o 
   0   9   1       18.90       20.42      3.16 o 
  -2  -8   2        0.44        1.98      2.14 o 
  -1  -8   2       68.61       74.13      4.56 o 
   0  -8   2       28.57       29.58      3.13 o 
   1  -8   2       22.88       27.57      2.85 o 
   2  -8   2        0.50       -0.31      1.36 o 
   3  -8   2       87.99       93.91      4.74 o 
  -4  -7   2       61.41       69.07      5.79 o 
  -3  -7   2       10.05       11.54      2.43 o 
  -2  -7   2      214.36      206.57      8.28 o 
  -1  -7   2       13.64       13.75      2.78 o 
   0  -7   2        0.59        1.21      1.25 o 
   1  -7   2      241.84      249.03      7.18 o 
   2  -7   2       18.25       22.18      1.85 o 
   3  -7   2       93.69      100.05      3.75 o 
   4  -7   2       19.68       15.50      5.89 o 
  -5  -6   2       50.68       58.39      6.99 o 
  -4  -6   2       91.15       89.93      5.61 o 
  -3  -6   2       64.25       63.64      3.70 o 
  -2  -6   2      252.90      242.49      6.85 o 
  -1  -6   2       25.52       26.42      2.20 o 
   0  -6   2      541.18      530.64     13.15 o 
   1  -6   2       10.68        9.05      1.80 o 
   2  -6   2      472.99      490.02      8.95 o 
   3  -6   2       11.69       11.61      1.26 o 
   4  -6   2      156.12      163.18      3.96 o 
   5  -6   2        2.88        1.86      1.04 o 
  -6  -5   2       10.66       11.25      3.36 o 
  -5  -5   2      309.55      286.77     12.23 o 
  -4  -5   2        2.06        1.96      1.34 o 
  -3  -5   2      484.03      473.65     12.71 o 
  -2  -5   2        0.94        0.61      1.01 o 
  -1  -5   2      513.24      517.17     12.06 o 
   0  -5   2        1.28        1.87      0.93 o 
   1  -5   2     1107.03     1165.42     24.73 o 
   2  -5   2       33.95       33.66      1.48 o 
   3  -5   2       58.38       64.13      2.15 o 
   4  -5   2       58.31       57.73      1.94 o 
   5  -5   2      189.39      190.92      4.03 o 
   6  -5   2        1.26        0.48      0.66 o 
  -6  -4   2      200.34      190.64     14.08 o 
  -5  -4   2       14.36       13.52      2.89 o 
  -4  -4   2      485.65      468.56     15.14 o 
  -3  -4   2       24.53       21.85      1.92 o 
  -2  -4   2      161.35      163.72      4.20 o 
  -1  -4   2      711.10      743.39     14.41 o 
   0  -4   2      320.96      322.71      6.10 o 
   1  -4   2        3.71        5.86      0.87 o 
   2  -4   2      754.76      814.33     14.28 o 
   3  -4   2       60.83       52.07      1.46 o 
   4  -4   2       49.63       53.38      1.79 o 
   5  -4   2      112.60      108.89      2.83 o 
   6  -4   2       16.54       17.66      1.57 o 
   7  -4   2        5.01        3.16      1.24 o 
  -7  -3   2      144.00      149.74     12.25 o 
  -6  -3   2       26.78       21.41      3.44 o 
  -5  -3   2      162.64      155.38      7.27 o 
  -4  -3   2       14.22       13.12      2.28 o 
  -3  -3   2       72.99       77.60      5.10 o 
  -2  -3   2      229.37      253.06      5.10 o 
  -1  -3   2      227.64      230.86      4.85 o 
   0  -3   2      283.32      288.13      4.87 o 
   1  -3   2      607.91      685.09     18.89 o 
   2  -3   2       14.57       11.65      0.67 o 
   3  -3   2      195.30      201.44      3.49 o 
   4  -3   2      456.96      428.68      6.42 o 
   5  -3   2       33.14       31.32      1.44 o 
   6  -3   2      268.76      243.47     18.25 o 
   7  -3   2        2.20        0.78      2.17 o 
  -7  -2   2       12.61       12.49      2.23 o 
  -6  -2   2       94.04       92.14      4.71 o 
  -5  -2   2        8.13        7.24      2.07 o 
  -4  -2   2       45.82       52.28      3.44 o 
  -3  -2   2      123.04      114.14      4.29 o 
  -2  -2   2      467.15      462.17     11.66 o 
  -1  -2   2     1398.67     1408.00     27.46 o 
   0  -2   2      158.45      169.99      2.83 o 
   1  -2   2      406.99      356.61      7.15 o 
   2  -2   2      278.37      305.55      3.96 o 
   3  -2   2     1565.76     1531.97     24.58 o 
   4  -2   2       79.56       76.80      3.27 o 
   5  -2   2     1103.45     1047.84     56.06 o 
   6  -2   2       29.52       29.75      2.51 o 
   7  -2   2      159.40      165.45      6.94 o 
  -7  -1   2       48.32       44.51      3.21 o 
  -6  -1   2        1.31        1.98      1.21 o 
  -5  -1   2        1.22        1.98      1.03 o 
  -4  -1   2      566.20      582.93     16.75 o 
  -3  -1   2      472.60      472.07     12.23 o 
  -2  -1   2     2101.41     1828.85     55.44 o 
  -1  -1   2        3.54        2.53      0.66 o 
   0  -1   2     5420.08     5081.83    110.04 o 
   1  -1   2       86.11       88.64      1.92 o 
   2  -1   2     1968.59     1865.74     33.19 o 
   3  -1   2      567.27      585.84     12.29 o 
   4  -1   2     1174.11     1180.26     42.79 o 
   5  -1   2       16.78       19.43      0.90 o 
   6  -1   2      192.68      193.32      4.10 o 
   7  -1   2       91.80      100.42     10.32 o 
   8  -1   2        1.38        1.34      1.40 o 
  -7   0   2       75.59       83.94      4.24 o 
  -6   0   2        3.40        1.40      1.13 o 
  -5   0   2      732.01      710.63     15.08 o 
  -4   0   2       83.13       80.30      2.51 o 
  -3   0   2     2038.04     1847.81     57.82 o 
  -2   0   2      131.50      144.83      3.70 o 
  -1   0   2     3431.08     3424.21    133.12 o 
   0   0   2      102.24       91.51      1.95 o 
   1   0   2     4461.86     3643.71     67.48 o 
   2   0   2     1358.71     1435.52     47.24 o 
   3   0   2        6.61        4.90      0.53 o 
   4   0   2      350.14      356.77     14.02 o 
   5   0   2       58.79       55.22      2.39 o 
   6   0   2       45.13       49.69      1.42 o 
   7   0   2       12.87       12.89      1.03 o 
   8   0   2       36.92       40.52      6.35 o 
  -7   1   2        0.97        0.18      1.25 o 
  -6   1   2      458.76      441.67     19.31 o 
  -5   1   2       45.01       45.39      3.19 o 
  -4   1   2      895.00      894.34     24.83 o 
  -3   1   2      164.87      163.59      4.48 o 
  -2   1   2      484.38      526.44     11.69 o 
  -1   1   2      220.88      248.71      3.90 o 
   0   1   2     1887.35     1977.12     44.18 o 
   1   1   2       96.90      112.90      1.90 o 
   2   1   2       75.43       78.81      2.79 o 
   3   1   2      483.39      486.83     10.91 o 
   4   1   2        3.75        2.52      0.53 o 
   5   1   2       99.73      102.42      3.62 o 
   6   1   2       99.48       92.23      3.35 o 
   7   1   2       74.59       77.60      2.02 o 
   8   1   2        1.80        0.20      1.17 o 
  -7   2   2      130.85      137.51      7.50 o 
  -6   2   2      100.89      100.91      5.81 o 
  -5   2   2       36.25       41.88      3.21 o 
  -4   2   2      196.29      196.04      3.34 o 
  -3   2   2      125.91      138.48      2.06 o 
  -2   2   2      104.78       90.03      1.89 o 
  -1   2   2       25.07       24.29      0.89 o 
   0   2   2      130.39      159.91      2.53 o 
   1   2   2      197.69      228.39      3.60 o 
   2   2   2      313.87      290.69      5.53 o 
   3   2   2       12.39       10.63      0.83 o 
   4   2   2     1174.15     1152.36     32.11 o 
   5   2   2      108.73       96.63      4.03 o 
   6   2   2      123.47      117.41      2.37 o 
   7   2   2       22.20       20.31      1.39 o 
  -7   3   2       29.17       30.72      4.12 o 
  -6   3   2        6.59        7.04      2.26 o 
  -5   3   2      172.43      172.57      5.63 o 
  -4   3   2        1.59        1.94      0.76 o 
  -3   3   2      187.93      176.18      2.84 o 
  -2   3   2       39.37       39.97      1.65 o 
  -1   3   2      553.82      509.94      8.39 o 
   0   3   2      245.64      271.79      4.99 o 
   1   3   2     2237.87     2322.33     79.47 o 
   2   3   2      236.94      245.79      4.41 o 
   3   3   2     2195.69     2087.70     45.98 o 
   4   3   2        4.01        4.90      1.61 o 
   5   3   2      568.14      562.95     16.79 o 
   6   3   2       17.84       16.86      2.49 o 
   7   3   2       70.84       64.33      2.82 o 
  -6   4   2      103.47       99.89      5.34 o 
  -5   4   2       12.66       11.27      1.09 o 
  -4   4   2      230.02      225.09      3.82 o 
  -3   4   2       48.24       45.29      1.92 o 
  -2   4   2     1246.05     1278.77     25.86 o 
  -1   4   2       45.28       45.19      1.68 o 
   0   4   2     2804.75     3059.43     73.20 o 
   1   4   2      175.33      165.42      3.51 o 
   2   4   2      978.51      985.18     20.31 o 
   3   4   2       22.12       19.54      2.00 o 
   4   4   2      588.00      574.96     13.29 o 
   5   4   2       15.58       20.51      2.55 o 
   6   4   2       26.51       25.37      3.05 o 
   7   4   2       32.18       35.54      3.99 o 
  -6   5   2       20.43       21.72      3.00 o 
  -5   5   2      247.74      223.56     13.31 o 
  -4   5   2        0.69        1.26      0.84 o 
  -3   5   2      743.08      760.35     16.23 o 
  -2   5   2       45.94       51.63      2.72 o 
  -1   5   2     1071.04     1102.55     24.04 o 
   0   5   2        3.20        2.46      0.91 o 
   1   5   2      253.79      275.90      5.96 o 
   2   5   2      347.54      345.95      7.39 o 
   3   5   2       13.40       15.26      3.57 o 
   4   5   2       93.68       93.89      3.54 o 
   5   5   2       18.90       16.58      1.97 o 
   6   5   2       54.11       48.09      4.33 o 
  -5   6   2        9.56        9.66      1.20 o 
  -4   6   2      231.91      236.36      5.40 o 
  -3   6   2        0.72        1.18      1.07 o 
  -2   6   2      243.18      237.86      6.10 o 
  -1   6   2      123.49      125.27      4.04 o 
   0   6   2        0.85        1.88      1.91 o 
   1   6   2      377.34      367.29      8.29 o 
   2   6   2        0.76       -0.30      0.84 o 
   3   6   2      257.83      259.63      7.83 o 
   4   6   2        1.94        2.09      1.28 o 
   5   6   2       57.09       59.77      4.36 o 
   6   6   2        8.41        9.29      2.17 o 
  -4   7   2       46.89       50.33      3.50 o 
  -3   7   2        9.76        9.67      2.29 o 
  -2   7   2      151.66      154.07      6.19 o 
  -1   7   2        5.51        4.50      1.52 o 
   0   7   2      294.15      310.06      8.25 o 
   1   7   2        2.74        3.80      1.40 o 
   2   7   2      296.87      293.38      8.10 o 
   3   7   2        0.50        1.64      1.61 o 
   4   7   2       61.67       62.77      6.06 o 
   5   7   2       22.10       20.03      2.82 o 
  -3   8   2      116.62      118.33      5.42 o 
  -2   8   2       28.03       24.20      2.84 o 
  -1   8   2      258.06      271.69      8.62 o 
   0   8   2        3.35        2.10      1.91 o 
   1   8   2      110.47      110.51      4.96 o 
   2   8   2        7.17        2.83      2.66 o 
   3   8   2      110.43      125.84      6.98 o 
  -1   9   2       12.52       12.72      4.48 o 
   0   9   2      116.21      126.78      7.71 o 
   1   9   2        6.04        2.15      1.94 o 
  -2  -8   3       12.35       11.67      2.72 o 
  -1  -8   3      172.96      174.50      8.38 o 
   0  -8   3       12.48       14.50      2.08 o 
   1  -8   3       92.51       98.56      5.21 o 
   2  -8   3       20.11       22.85      2.32 o 
   3  -8   3      152.66      172.00      7.05 o 
  -3  -7   3        2.40        0.37      1.37 o 
  -2  -7   3      313.54      324.82      9.79 o 
  -1  -7   3        7.43        5.09      2.06 o 
   0  -7   3      255.67      267.91     11.53 o 
   1  -7   3        5.94        7.41      1.43 o 
   2  -7   3       55.50       63.74      3.08 o 
   3  -7   3       39.93       40.73      2.29 o 
   4  -7   3      160.43      161.15      6.50 o 
  -5  -6   3       40.90       33.82      8.41 o 
  -4  -6   3       10.27       11.67      2.41 o 
  -3  -6   3      548.12      540.72     14.16 o 
  -2  -6   3        3.24        4.72      2.47 o 
  -1  -6   3      106.20      110.41      4.89 o 
   0  -6   3      181.95      181.16      5.25 o 
   1  -6   3       69.60       74.80      2.55 o 
   2  -6   3      164.45      162.23      4.78 o 
   3  -6   3       64.14       66.43      2.37 o 
   4  -6   3      139.11      137.27      3.59 o 
   5  -6   3        4.27        4.46      1.08 o 
  -5  -5   3       21.86       17.40      3.56 o 
  -4  -5   3       55.73       59.28      4.38 o 
  -3  -5   3      189.14      199.33      8.28 o 
  -2  -5   3      391.61      394.42     11.68 o 
  -1  -5   3      101.49      101.35      3.44 o 
   0  -5   3       28.39       29.03      1.85 o 
   1  -5   3     1363.01     1358.56     24.07 o 
   2  -5   3       34.05       33.81      1.72 o 
   3  -5   3       48.62       48.05      1.71 o 
   4  -5   3       16.31       21.61      2.09 o 
   5  -5   3      113.32      113.12      3.60 o 
   6  -5   3        5.23        5.76      1.12 o 
  -6  -4   3       33.41       26.94      7.23 o 
  -5  -4   3       54.18       57.51      7.84 o 
  -4  -4   3      486.75      467.74     11.44 o 
  -3  -4   3       19.25       15.97      2.10 o 
  -2  -4   3      386.30      385.42      9.22 o 
  -1  -4   3       35.22       35.97      1.80 o 
   0  -4   3      196.13      190.40      4.11 o 
   1  -4   3       42.49       43.20      1.38 o 
   2  -4   3      671.96      672.33     11.23 o 
   3  -4   3       85.21       88.89      2.50 o 
   4  -4   3      106.87      111.28      3.62 o 
   5  -4   3       31.72       32.53      1.55 o 
   6  -4   3      234.11      222.62     11.54 o 
   7  -4   3        0.31        1.06      1.01 o 
  -6  -3   3        6.46        6.84      2.76 o 
  -5  -3   3      393.38      379.71     13.95 o 
  -4  -3   3       25.99       31.72      3.18 o 
  -3  -3   3      131.25      126.39      4.29 o 
  -2  -3   3       37.12       39.05      2.19 o 
  -1  -3   3      457.16      443.53      7.90 o 
   0  -3   3       20.23       22.83      1.36 o 
   1  -3   3      719.68      746.74     13.93 o 
   2  -3   3       50.05       54.69      1.20 o 
   3  -3   3      805.57      877.95     13.56 o 
   4  -3   3       13.54       15.39      0.95 o 
   5  -3   3      852.13      814.88     30.87 o 
   6  -3   3       74.89       68.28      4.56 o 
   7  -3   3       17.16       13.07      2.17 o 
  -7  -2   3        5.05        4.21      2.45 o 
  -6  -2   3       34.41       36.69      4.83 o 
  -5  -2   3       13.23       14.14      0.99 o 
  -4  -2   3      708.19      703.79     21.51 o 
  -3  -2   3      119.48      123.51      4.81 o 
  -2  -2   3      482.92      467.80      9.21 o 
  -1  -2   3     2420.45     2583.15     59.74 o 
   0  -2   3     1024.26     1033.90     14.62 o 
   1  -2   3      551.65      635.77      8.13 o 
   2  -2   3     4073.96     4389.06     91.70 o 
   3  -2   3     1009.16     1020.53     13.21 o 
   4  -2   3      287.76      280.35      4.03 o 
   5  -2   3      474.07      438.64     24.52 o 
   6  -2   3        1.33        2.52      1.20 o 
   7  -2   3       82.09       87.22      4.33 o 
  -7  -1   3      167.97      181.58      6.74 o 
  -6  -1   3       20.48       20.22      2.75 o 
  -5  -1   3      215.90      220.58      5.91 o 
  -4  -1   3       31.86       31.59      1.62 o 
  -3  -1   3     1850.43     1988.60    159.43 o 
  -2  -1   3      135.38      127.35      6.23 o 
  -1  -1   3      584.67      553.71      8.80 o 
   0  -1   3     5427.55     5325.44     99.31 o 
   1  -1   3       55.06       61.09      0.94 o 
   2  -1   3     1862.45     1780.08     39.24 o 
   3  -1   3      934.13      870.53     10.69 o 
   4  -1   3     1110.27     1117.25     30.51 o 
   5  -1   3      506.30      516.72     13.83 o 
   6  -1   3      401.73      417.32     16.74 o 
   7  -1   3        0.88        0.04      1.07 o 
   8  -1   3       71.46       77.76      4.34 o 
  -7   0   3       33.42       37.06      3.19 o 
  -6   0   3      149.85      143.03      4.97 o 
  -5   0   3       63.49       63.31      3.28 o 
  -4   0   3      274.43      266.59      5.76 o 
  -3   0   3     1055.40     1001.49     26.76 o 
  -2   0   3      113.26       99.44      2.89 o 
  -1   0   3     2247.02     2317.63     44.36 o 
   0   0   3      325.07      362.65      5.94 o 
   1   0   3     4866.14     4194.67    158.39 o 
   2   0   3      110.94      125.12      5.32 o 
   3   0   3      897.87      817.98     28.67 o 
   4   0   3       58.94       59.10      1.31 o 
   5   0   3      143.42      146.84      4.03 o 
   6   0   3       37.03       38.85      1.44 o 
   7   0   3      145.55      150.29      3.04 o 
   8   0   3       13.88       12.50      1.73 o 
  -7   1   3       22.65       20.48      3.09 o 
  -6   1   3      171.11      176.58      6.62 o 
  -5   1   3       66.62       58.79      3.78 o 
  -4   1   3      876.61      859.18     27.98 o 
  -3   1   3      270.67      274.02      9.10 o 
  -2   1   3      226.67      183.37      3.20 o 
  -1   1   3     1051.88     1094.39     18.54 o 
   0   1   3     3512.57     3672.07     83.10 o 
   1   1   3      383.28      407.51      5.39 o 
   2   1   3       39.00       51.36      1.83 o 
   3   1   3      182.50      192.90      4.16 o 
   4   1   3      246.37      237.11      4.41 o 
   5   1   3       75.57       77.56      2.77 o 
   6   1   3      127.88      120.79      4.29 o 
   7   1   3      123.34      126.09      3.53 o 
   8   1   3       18.99       11.31      7.80 o 
  -7   2   3       60.74       72.13      9.13 o 
  -6   2   3        7.81        7.35      2.34 o 
  -5   2   3      571.12      608.33     18.99 o 
  -4   2   3       29.00       26.87      0.63 o 
  -3   2   3       69.79       55.69      2.64 o 
  -2   2   3      882.88      895.50     19.39 o 
  -1   2   3      104.08       82.16      1.60 o 
   0   2   3       91.61       94.74      2.13 o 
   1   2   3     5202.50     5608.84    151.74 o 
   2   2   3       44.47       43.77      1.51 o 
   3   2   3        5.23        7.72      0.83 o 
   4   2   3      666.60      656.97     16.81 o 
   5   2   3      451.23      415.24      7.54 o 
   6   2   3       58.81       60.75      1.65 o 
   7   2   3       41.31       38.65      1.59 o 
  -7   3   3        1.21        1.35      2.02 o 
  -6   3   3      182.60      192.18      8.81 o 
  -5   3   3       26.99       25.83      3.29 o 
  -4   3   3      127.05      124.47      4.33 o 
  -3   3   3      102.49      103.54      2.70 o 
  -2   3   3      724.65      741.50     13.17 o 
  -1   3   3     1100.75     1101.41     23.75 o 
   0   3   3     1826.60     2086.49     74.62 o 
   1   3   3       43.67       74.25      2.06 o 
   2   3   3      922.19      957.66     17.20 o 
   3   3   3      522.64      525.70     11.02 o 
   4   3   3      109.73      102.81      2.77 o 
   5   3   3      619.79      606.47     17.36 o 
   6   3   3       20.98       20.61      2.46 o 
   7   3   3       80.24       78.65      3.42 o 
  -6   4   3       54.86       54.89      7.58 o 
  -5   4   3      141.95      129.05     10.20 o 
  -4   4   3       56.33       54.25      1.80 o 
  -3   4   3      343.74      336.25      6.98 o 
  -2   4   3      957.45      983.91     20.38 o 
  -1   4   3      350.10      356.14      6.48 o 
   0   4   3      110.78      101.55      2.46 o 
   1   4   3       87.58       90.69      2.39 o 
   2   4   3     1294.07     1298.75     27.02 o 
   3   4   3        2.26        2.30      1.02 o 
   4   4   3     1071.71     1066.76     22.70 o 
   5   4   3        0.54        0.57      0.84 o 
   6   4   3       99.29       91.49      4.84 o 
   7   4   3        0.64       -1.29      2.75 o 
  -6   5   3        9.35        8.25      2.03 o 
  -5   5   3      121.87      113.82      6.36 o 
  -4   5   3      137.69      133.03      3.40 o 
  -3   5   3      278.69      276.20      8.00 o 
  -2   5   3        2.26        1.56      0.87 o 
  -1   5   3     1335.48     1370.42     30.49 o 
   0   5   3      169.04      189.10      4.33 o 
   1   5   3      581.84      596.26     12.59 o 
   2   5   3       62.36       62.98      2.88 o 
   3   5   3      663.51      657.07     13.63 o 
   4   5   3       23.66       20.88      2.21 o 
   5   5   3       81.04       82.10      3.46 o 
   6   5   3       24.85       27.65      3.31 o 
  -5   6   3        2.59        2.68      0.84 o 
  -4   6   3      193.31      203.96      5.12 o 
  -3   6   3        0.63        0.84      1.01 o 
  -2   6   3      280.99      290.11      8.08 o 
  -1   6   3       95.55       97.48      3.42 o 
   0   6   3      546.62      560.20     12.13 o 
   1   6   3       45.17       43.61      2.37 o 
   2   6   3       43.00       48.33      3.12 o 
   3   6   3      165.60      162.80      5.61 o 
   4   6   3       29.17       28.05      2.72 o 
   5   6   3       16.68       16.36      2.53 o 
   6   6   3       21.91       19.79      3.35 o 
  -4   7   3        4.84        4.93      1.67 o 
  -3   7   3       52.94       56.35      7.15 o 
  -2   7   3        1.23        1.52      1.24 o 
  -1   7   3      159.49      157.29      5.22 o 
   0   7   3       71.63       68.59      4.21 o 
   1   7   3       65.94       69.43      3.94 o 
   2   7   3      242.35      249.24      8.03 o 
   3   7   3        7.93       10.56      2.21 o 
   4   7   3       52.61       51.76      3.40 o 
   5   7   3       34.97       34.64      3.27 o 
  -3   8   3       22.43       26.09      3.07 o 
  -2   8   3       44.93       43.14      3.43 o 
  -1   8   3       82.64       84.49      6.53 o 
   0   8   3      108.00      115.57      5.01 o 
   1   8   3      130.96      141.66      6.64 o 
   2   8   3        0.87        0.53      1.24 o 
   3   8   3       96.76      102.00      6.06 o 
   4   8   3       11.24       11.29      2.47 o 
  -1   9   3        4.94        6.76      2.35 o 
   0   9   3       80.73       96.66      8.48 o 
   1   9   3        0.43        0.81      1.50 o 
  -1  -8   4       13.07       11.88      2.02 o 
   0  -8   4       26.06       27.76      3.37 o 
   1  -8   4       18.63       17.69      2.18 o 
   2  -8   4        6.36        6.89      1.67 o 
  -3  -7   4       18.63       11.33      5.10 o 
  -2  -7   4       59.01       59.43      4.75 o 
  -1  -7   4        1.22        1.17      1.09 o 
   0  -7   4      384.53      380.99      8.47 o 
   1  -7   4       29.52       25.64      2.26 o 
   2  -7   4      192.55      186.82      6.68 o 
   3  -7   4       11.28       11.66      1.98 o 
   4  -7   4      126.48      125.81      4.93 o 
  -4  -6   4        1.95        0.32      2.03 o 
  -3  -6   4      397.35      379.06     16.46 o 
  -2  -6   4       23.76       27.17      2.61 o 
  -1  -6   4      400.31      407.20     13.58 o 
   0  -6   4        1.05        1.04      1.01 o 
   1  -6   4      412.23      423.56     15.28 o 
   2  -6   4        0.95       -0.30      0.93 o 
   3  -6   4      141.54      148.07      4.50 o 
   4  -6   4       69.06       65.86      2.46 o 
   5  -6   4       71.02       72.76      2.66 o 
  -5  -5   4        0.77       -0.24      0.83 o 
  -4  -5   4      164.39      162.25      7.16 o 
  -3  -5   4        0.67        1.96      1.32 o 
  -2  -5   4      472.20      460.29     14.04 o 
  -1  -5   4       26.95       22.51      1.84 o 
   0  -5   4      327.25      327.95      5.88 o 
   1  -5   4      191.68      181.13      3.65 o 
   2  -5   4       71.86       74.75      2.14 o 
   3  -5   4      106.71      102.19      2.76 o 
   4  -5   4      103.54      109.68      3.03 o 
   5  -5   4        7.34        5.41      1.09 o 
   6  -5   4       19.36       19.12      2.31 o 
  -6  -4   4        2.20        2.72      4.41 o 
  -5  -4   4       94.11       94.21      5.42 o 
  -4  -4   4        2.58        1.48      2.51 o 
  -3  -4   4      278.58      276.98     14.90 o 
  -2  -4   4       86.87       90.36      3.14 o 
  -1  -4   4       85.85       92.94      3.35 o 
   0  -4   4      114.57      113.20      2.40 o 
   1  -4   4      516.23      516.01      7.91 o 
   2  -4   4      235.44      228.18      3.74 o 
   3  -4   4       11.59       15.07      1.18 o 
   4  -4   4      169.47      165.05      3.11 o 
   5  -4   4       38.90       41.24      1.90 o 
   6  -4   4       41.61       44.48      2.89 o 
   7  -4   4        6.54        4.17      1.71 o 
  -6  -3   4       59.51       60.49      5.68 o 
  -5  -3   4      100.96       95.52      2.16 o 
  -4  -3   4       27.90       32.05      2.62 o 
  -3  -3   4      114.72      113.62      5.17 o 
  -2  -3   4      461.37      476.65      9.50 o 
  -1  -3   4      376.31      380.38      5.94 o 
   0  -3   4       10.00        9.87      0.80 o 
   1  -3   4     1117.52     1080.93     16.35 o 
   2  -3   4      473.14      521.75      7.59 o 
   3  -3   4      126.25      125.83      2.25 o 
   4  -3   4       21.01       21.98      1.14 o 
   5  -3   4      644.99      606.69     14.77 o 
   6  -3   4        5.35        4.55      0.86 o 
   7  -3   4      135.15      123.63      5.21 o 
  -6  -2   4       21.02       21.57      3.08 o 
  -5  -2   4      107.67      103.79      6.65 o 
  -4  -2   4      626.42      624.12     11.42 o 
  -3  -2   4      104.72      104.57      2.73 o 
  -2  -2   4     1158.73     1182.33     20.43 o 
  -1  -2   4      611.61      623.99      8.93 o 
   0  -2   4     1441.71     1371.92     21.24 o 
   1  -2   4        2.47        3.50      0.90 o 
   2  -2   4     1943.44     1991.93     34.20 o 
   3  -2   4      120.13      122.92      1.67 o 
   4  -2   4      767.96      738.74     10.47 o 
   5  -2   4       35.42       33.38      1.25 o 
   6  -2   4      657.40      636.40     17.88 o 
   7  -2   4        8.86        9.61      1.78 o 
  -7  -1   4       62.91       69.64      6.95 o 
  -6  -1   4        7.46        6.34      2.16 o 
  -5  -1   4      333.68      327.59     11.03 o 
  -4  -1   4        2.43        3.18      1.11 o 
  -3  -1   4     1255.75     1345.03     35.57 o 
  -2  -1   4        1.85        2.23      0.55 o 
  -1  -1   4     4851.39     4843.80    123.19 o 
   0  -1   4      138.41      137.68      1.75 o 
   1  -1   4       27.15       26.64      0.56 o 
   2  -1   4        1.35        2.29      0.20 o 
   3  -1   4     1985.20     2002.26     51.61 o 
   4  -1   4       83.02       77.02      1.57 o 
   5  -1   4      667.83      681.63     16.15 o 
   6  -1   4      107.38      113.95      5.22 o 
   7  -1   4        1.96        1.34      0.58 o 
   8  -1   4       13.63       17.45      2.12 o 
  -7   0   4        8.11        7.39      2.15 o 
  -6   0   4       83.10       85.45      4.02 o 
  -5   0   4        0.96        1.28      1.04 o 
  -4   0   4     1360.81     1330.21     30.54 o 
  -3   0   4       24.75       23.34      1.83 o 
  -2   0   4      485.02      434.68     10.26 o 
  -1   0   4      964.81     1024.78     27.16 o 
   0   0   4       37.52       27.47      0.61 o 
   1   0   4      189.44      168.79      5.22 o 
   2   0   4      338.78      340.69      6.73 o 
   3   0   4     3506.52     3430.81    256.16 o 
   4   0   4       79.92       74.79      1.61 o 
   5   0   4       38.54       41.65      1.14 o 
   6   0   4       18.64       19.07      1.02 o 
   7   0   4       99.23      104.05      2.61 o 
   8   0   4        8.66        9.69      1.49 o 
  -7   1   4      164.05      180.28      6.95 o 
  -6   1   4       45.85       48.63      3.81 o 
  -5   1   4       27.60       26.98      2.85 o 
  -4   1   4      271.07      255.89     10.89 o 
  -3   1   4      749.71      695.30     18.11 o 
  -2   1   4        4.46        3.80      2.00 o 
  -1   1   4      977.76     1048.26     17.90 o 
   0   1   4     3222.84     3288.14     73.75 o 
   1   1   4       93.18       95.50      5.43 o 
   2   1   4     1105.72     1136.47     30.79 o 
   3   1   4      351.62      318.71      4.77 o 
   4   1   4      660.15      638.85     30.73 o 
   5   1   4      298.31      317.20      5.03 o 
   6   1   4      201.69      210.08      5.07 o 
   7   1   4       51.60       45.82      1.54 o 
   8   1   4      159.96      170.83      6.90 o 
  -7   2   4       15.51       17.28      6.10 o 
  -6   2   4       42.12       46.86      4.38 o 
  -5   2   4      178.44      183.00      7.60 o 
  -4   2   4       19.55       21.21      2.42 o 
  -3   2   4      579.51      594.26     11.22 o 
  -2   2   4       90.25       86.94      1.97 o 
  -1   2   4        2.09        6.50      0.94 o 
   0   2   4      811.97      879.15     14.10 o 
   1   2   4     5607.64     5813.82    159.51 o 
   2   2   4       11.84       15.74      0.62 o 
   3   2   4      570.18      542.66     13.79 o 
   4   2   4        5.97        4.87      0.97 o 
   5   2   4      493.23      492.84      9.13 o 
   6   2   4       74.84       74.24      2.47 o 
   7   2   4      261.54      263.43      5.80 o 
  -6   3   4      170.95      184.81      8.91 o 
  -5   3   4        5.54        4.38      3.19 o 
  -4   3   4      284.99      262.55      9.81 o 
  -3   3   4      148.54      146.17      3.47 o 
  -2   3   4      434.10      396.20      7.63 o 
  -1   3   4      277.69      275.58      4.58 o 
   0   3   4     2753.14     2979.96     69.01 o 
   1   3   4      880.03      883.30     15.16 o 
   2   3   4     1164.90     1222.61     23.87 o 
   3   3   4      105.77      105.89      2.31 o 
   4   3   4      954.48      927.39     18.05 o 
   5   3   4      228.18      233.84      7.05 o 
   6   3   4       85.35       79.95      2.71 o 
   7   3   4       78.66       86.80      2.56 o 
  -6   4   4       12.15       16.48      3.40 o 
  -5   4   4      521.81      502.50     14.24 o 
  -4   4   4       18.30       16.90      0.83 o 
  -3   4   4      360.05      352.77      7.33 o 
  -2   4   4      683.82      693.98     22.31 o 
  -1   4   4     1367.34     1419.38     29.84 o 
   0   4   4        8.30       11.67      0.93 o 
   1   4   4     1693.68     1835.15     47.50 o 
   2   4   4        2.38        3.48      0.93 o 
   3   4   4        3.10        2.74      1.03 o 
   4   4   4      340.75      346.86      8.06 o 
   5   4   4      115.02      109.81      3.32 o 
   6   4   4       95.09       98.71      4.79 o 
   7   4   4       19.64       22.09      2.93 o 
  -6   5   4       75.95       73.97      4.43 o 
  -5   5   4       20.26       22.85      1.53 o 
  -4   5   4      259.60      265.13      5.16 o 
  -3   5   4        0.76        1.33      0.96 o 
  -2   5   4      440.53      461.82     10.54 o 
  -1   5   4      571.40      574.54     11.52 o 
   0   5   4       10.36        8.77      1.12 o 
   1   5   4        2.83        4.77      1.41 o 
   2   5   4       11.61       11.47      1.22 o 
   3   5   4      664.52      662.54     14.70 o 
   4   5   4       21.07       21.39      1.74 o 
   5   5   4      283.17      291.04      7.29 o 
   6   5   4        0.80        0.74      2.39 o 
  -5   6   4       13.23       12.56      1.75 o 
  -4   6   4       55.11       59.74      2.34 o 
  -3   6   4       19.37       23.48      2.08 o 
  -2   6   4      246.90      249.41      6.42 o 
  -1   6   4       22.37       22.86      2.21 o 
   0   6   4      321.45      318.25      7.21 o 
   1   6   4       85.99       91.82      4.07 o 
   2   6   4      846.92      845.95     18.38 o 
   3   6   4       22.53       23.18      2.34 o 
   4   6   4      167.77      180.24      6.32 o 
   5   6   4        2.60        3.56      1.73 o 
   6   6   4       47.48       50.22      5.31 o 
  -4   7   4       23.14       27.46      3.43 o 
  -3   7   4       96.92      100.12      4.63 o 
  -2   7   4       10.07       12.33      1.94 o 
  -1   7   4      366.58      374.56      9.52 o 
   0   7   4        0.78        1.83      1.19 o 
   1   7   4      247.84      259.67      8.14 o 
   2   7   4       95.78       90.08      3.89 o 
   3   7   4      174.08      191.42      7.07 o 
   4   7   4        3.63        3.97      1.93 o 
   5   7   4       23.92       29.78      2.93 o 
  -3   8   4       44.87       50.20      4.63 o 
  -2   8   4       34.44       35.42      5.26 o 
  -1   8   4        1.01        1.16      1.52 o 
   0   8   4      307.20      336.93     22.18 o 
   1   8   4       38.71       38.55      3.05 o 
   2   8   4       20.68       20.56     12.56 o 
   3   8   4       44.90       47.92      4.31 o 
   4   8   4       37.24       34.89      4.11 o 
  -1   9   4       59.57       62.14      4.58 o 
   0   9   4       21.95       13.94     10.13 o 
   1   9   4       53.19       52.81      6.28 o 
   0  -8   5      202.62      196.61      6.75 o 
   1  -8   5        0.81        2.62      1.38 o 
  -3  -7   5      114.89      120.04      5.26 o 
  -2  -7   5        6.19        3.97      1.70 o 
  -1  -7   5      296.06      298.57      8.87 o 
   0  -7   5       34.14       35.15      2.32 o 
   1  -7   5       48.44       48.19      4.07 o 
   2  -7   5        3.88        4.08      1.21 o 
   3  -7   5       40.96       45.86      2.45 o 
   4  -7   5       87.21       85.87      3.21 o 
  -4  -6   5       32.61       38.33      2.88 o 
  -3  -6   5       17.79       17.12      1.93 o 
  -2  -6   5      231.41      220.25      5.43 o 
  -1  -6   5      150.00      145.56      4.04 o 
   0  -6   5        2.84        2.90      1.04 o 
   1  -6   5      268.70      274.54      8.67 o 
   2  -6   5        2.76        2.79      1.10 o 
   3  -6   5      158.04      157.91      3.86 o 
   4  -6   5       26.61       26.73      2.31 o 
   5  -6   5       58.22       60.83      3.06 o 
  -5  -5   5        0.76       -0.47      1.02 o 
  -4  -5   5      146.45      150.14      5.01 o 
  -3  -5   5       94.61       91.99      2.88 o 
  -2  -5   5      222.46      232.62      4.96 o 
  -1  -5   5        0.88        1.15      0.85 o 
   0  -5   5      347.56      345.43      6.21 o 
   1  -5   5       83.75       81.41      2.51 o 
   2  -5   5      388.74      390.20      6.73 o 
   3  -5   5       49.39       50.88      1.92 o 
   4  -5   5       80.70       85.64      2.69 o 
   5  -5   5        5.03        3.21      0.83 o 
   6  -5   5       75.17       73.66      3.73 o 
  -5  -4   5      120.87      113.99     11.58 o 
  -4  -4   5       28.01       28.25      1.51 o 
  -3  -4   5      378.83      374.23      8.55 o 
  -2  -4   5        0.69        2.04      0.78 o 
  -1  -4   5       27.14       29.06      1.60 o 
   0  -4   5       48.13       48.51      2.47 o 
   1  -4   5     1133.67     1139.61     19.58 o 
   2  -4   5       13.71       14.39      1.08 o 
   3  -4   5      217.04      215.48      3.63 o 
   4  -4   5       91.46       86.52      2.16 o 
   5  -4   5      140.49      144.03      2.99 o 
   6  -4   5        1.05        1.23      0.82 o 
   7  -4   5       83.81       79.98      2.88 o 
  -6  -3   5       98.12       88.22     29.10 o 
  -5  -3   5       32.75       30.75      1.46 o 
  -4  -3   5      236.89      239.39      4.71 o 
  -3  -3   5       93.08       93.12      2.35 o 
  -2  -3   5      256.16      236.95      4.12 o 
  -1  -3   5        2.87        3.54      0.63 o 
   0  -3   5     1332.53     1308.54     21.65 o 
   1  -3   5      185.87      179.83      3.02 o 
   2  -3   5     1431.57     1429.57     23.73 o 
   3  -3   5      111.16      109.22      2.80 o 
   4  -3   5       80.51       84.30      2.18 o 
   5  -3   5      272.14      253.68      5.84 o 
   6  -3   5       81.16       79.27      4.19 o 
   7  -3   5       54.81       54.71      4.86 o 
  -6  -2   5        0.53       -0.33      2.03 o 
  -5  -2   5      259.71      275.22     16.02 o 
  -4  -2   5      103.85      102.93      1.93 o 
  -3  -2   5      519.46      522.84     10.84 o 
  -2  -2   5      168.87      166.01      3.36 o 
  -1  -2   5     1157.84     1208.03     30.49 o 
   0  -2   5     1791.38     1823.06     30.18 o 
   1  -2   5     1485.20     1521.53     21.12 o 
   2  -2   5      539.63      536.49      6.28 o 
   3  -2   5       73.63       87.92      1.30 o 
   4  -2   5      633.63      591.96      7.60 o 
   5  -2   5       10.12        9.91      0.99 o 
   6  -2   5      196.38      188.42      6.12 o 
   7  -2   5        0.56        0.28      0.89 o 
  -6  -1   5       89.45       87.32      9.16 o 
  -5  -1   5       64.09       71.94      3.46 o 
  -4  -1   5      198.36      194.75      6.16 o 
  -3  -1   5      324.41      315.12      5.14 o 
  -2  -1   5      361.07      373.36      7.09 o 
  -1  -1   5     5977.95     6114.04    174.60 o 
   0  -1   5      462.05      501.91      5.75 o 
   1  -1   5     1320.70     1301.57     35.74 o 
   2  -1   5      246.02      280.94      6.20 o 
   3  -1   5      128.52      111.64      1.98 o 
   4  -1   5       60.20       62.37      1.62 o 
   5  -1   5      438.43      436.10      8.38 o 
   6  -1   5        0.83        1.88      1.33 o 
   7  -1   5       61.54       57.68      1.62 o 
   8  -1   5        3.18        5.20      1.13 o 
  -7   0   5       45.18       50.23      4.15 o 
  -6   0   5       90.42       92.61      7.46 o 
  -5   0   5        1.04        1.58      1.14 o 
  -4   0   5     1149.93     1086.62     26.57 o 
  -3   0   5       61.52       60.24      2.15 o 
  -2   0   5     1809.54     1782.72     54.90 o 
  -1   0   5       62.04       69.19      1.08 o 
   0   0   5     1542.77     1520.62     19.54 o 
   1   0   5     1060.56     1104.15     27.20 o 
   2   0   5        2.93        2.76      0.55 o 
   3   0   5      147.90      139.33      2.24 o 
   4   0   5      242.62      251.04      7.34 o 
   5   0   5        7.38        7.54      0.65 o 
   6   0   5      604.75      575.87     10.53 o 
   7   0   5       24.35       26.70      1.30 o 
   8   0   5       34.33       36.09      3.74 o 
  -7   1   5      111.91      118.70      5.95 o 
  -6   1   5        9.97       10.74      2.52 o 
  -5   1   5      195.16      191.60      7.84 o 
  -4   1   5        0.94        1.98      2.17 o 
  -3   1   5      730.03      700.58     18.77 o 
  -2   1   5        1.04        1.85      0.43 o 
  -1   1   5      360.51      329.34      7.81 o 
   0   1   5        9.35       10.36      0.54 o 
   1   1   5        3.01        2.40      0.19 o 
   2   1   5       92.06       95.65      1.11 o 
   3   1   5     1275.02     1396.19     25.70 o 
   4   1   5      320.22      345.00      7.89 o 
   5   1   5      744.03      755.11     11.78 o 
   6   1   5       62.64       66.45      2.04 o 
   7   1   5       62.08       60.64      2.15 o 
   8   1   5       53.55       58.26      2.93 o 
  -6   2   5       70.95       76.93      5.77 o 
  -5   2   5        0.53        3.07      1.85 o 
  -4   2   5      326.99      341.12     11.00 o 
  -3   2   5      449.96      460.86      9.00 o 
  -2   2   5        8.04        6.04      0.92 o 
  -1   2   5      145.30      138.82      2.63 o 
   0   2   5     1659.21     1722.91     38.40 o 
   1   2   5      179.34      151.68      4.31 o 
   2   2   5     1526.13     1747.65     60.56 o 
   3   2   5     2389.42     2383.93     93.08 o 
   4   2   5      385.08      371.21      8.65 o 
   5   2   5      198.70      202.18      4.55 o 
   6   2   5        0.59        1.22      0.55 o 
   7   2   5      200.13      205.74      4.47 o 
  -6   3   5       66.61       74.13      9.23 o 
  -5   3   5       98.84       95.17      8.70 o 
  -4   3   5      152.70      142.39      7.83 o 
  -3   3   5      408.72      408.64     11.94 o 
  -2   3   5      393.37      381.65      7.62 o 
  -1   3   5       65.93       68.84      1.69 o 
   0   3   5     1119.99     1112.29     19.89 o 
   1   3   5     2400.55     2712.38     60.19 o 
   2   3   5     1075.57     1047.49     19.26 o 
   3   3   5       16.82       16.51      0.89 o 
   4   3   5     1318.17     1249.91     50.86 o 
   5   3   5      158.00      152.34      4.74 o 
   6   3   5      168.86      170.27      4.87 o 
   7   3   5        4.56        4.88      1.82 o 
  -6   4   5       86.18       90.46      6.64 o 
  -5   4   5      201.38      188.69     12.46 o 
  -4   4   5        1.66        2.16      0.71 o 
  -3   4   5      470.92      456.92      9.53 o 
  -2   4   5       95.68       96.38      2.66 o 
  -1   4   5      589.80      547.47     13.26 o 
   0   4   5       53.84       58.25      2.07 o 
   1   4   5     1701.61     1819.87     39.24 o 
   2   4   5       27.89       33.75      1.34 o 
   3   4   5      343.38      356.69      7.24 o 
   4   4   5      144.11      140.91      3.91 o 
   5   4   5      357.06      329.49     13.55 o 
   6   4   5       19.79       19.20      2.27 o 
   7   4   5       22.71       21.82      4.43 o 
  -5   5   5        0.42        1.05      1.23 o 
  -4   5   5      226.55      219.17      4.76 o 
  -3   5   5       34.13       30.98      2.13 o 
  -2   5   5      667.02      659.28     13.86 o 
  -1   5   5        4.63        6.42      1.09 o 
   0   5   5      559.09      574.72     11.11 o 
   1   5   5       10.97        9.41      1.39 o 
   2   5   5      188.07      202.73      4.45 o 
   3   5   5       23.31       31.17      1.70 o 
   4   5   5      182.64      179.42      5.19 o 
   5   5   5      145.96      138.78      4.64 o 
   6   5   5       14.56       13.05      2.45 o 
  -5   6   5      138.73      127.66     10.46 o 
  -4   6   5        9.45        9.27      1.91 o 
  -3   6   5       66.72       61.99      3.79 o 
  -2   6   5       52.79       53.16      4.30 o 
  -1   6   5      368.59      377.13      9.55 o 
   0   6   5        1.10        1.48      0.93 o 
   1   6   5       35.28       41.16      2.22 o 
   2   6   5      212.49      204.29      5.10 o 
   3   6   5       20.05       22.60      2.67 o 
   4   6   5      204.72      202.57      5.61 o 
   5   6   5       73.81       74.45      4.54 o 
   6   6   5       79.57       81.29      5.59 o 
  -4   7   5       40.02       41.36      4.05 o 
  -3   7   5       37.29       40.40      3.04 o 
  -2   7   5       50.60       52.15      3.15 o 
  -1   7   5      216.00      202.32      7.06 o 
   0   7   5        4.82        7.47      1.56 o 
   1   7   5       97.48       94.54      3.73 o 
   2   7   5       35.52       38.56      3.16 o 
   3   7   5      545.45      540.44     13.06 o 
   4   7   5        1.09        2.55      1.35 o 
   5   7   5       70.15       77.77      4.81 o 
  -3   8   5       24.22       24.92      3.77 o 
  -2   8   5       57.05       55.44      3.83 o 
  -1   8   5       11.94       17.05      3.50 o 
   0   8   5      205.50      210.43     11.94 o 
   1   8   5        0.76        2.15      2.35 o 
   2   8   5      350.76      350.40     10.33 o 
   3   8   5        0.68        1.75      1.41 o 
   4   8   5       62.96       73.35      4.27 o 
   0   9   5        5.23        1.66      1.85 o 
   1   9   5      123.68      122.07      9.27 o 
  -2  -7   6       15.59        8.77      4.78 o 
  -1  -7   6       57.96       61.64      3.08 o 
   0  -7   6       32.31       33.96      2.63 o 
   1  -7   6      257.22      247.65      6.16 o 
   2  -7   6        8.52        8.50      1.45 o 
   3  -7   6      146.36      146.27      6.18 o 
  -3  -6   6       14.22       15.82      3.18 o 
  -2  -6   6      264.39      271.07      7.92 o 
  -1  -6   6        0.40        1.74      1.02 o 
   0  -6   6      327.03      336.53     11.30 o 
   1  -6   6       38.07       37.12      2.25 o 
   2  -6   6       40.00       38.56      2.17 o 
   3  -6   6        0.48       -0.68      0.71 o 
   4  -6   6       93.54       94.93      4.56 o 
   5  -6   6       29.66       28.40      3.76 o 
  -4  -5   6        0.80       -0.11      1.07 o 
  -3  -5   6       97.90       96.18      3.95 o 
  -2  -5   6       33.80       37.38      3.24 o 
  -1  -5   6      302.47      297.73      6.27 o 
   0  -5   6       29.90       30.10      2.14 o 
   1  -5   6       21.97       24.53      1.45 o 
   2  -5   6       78.05       76.16      2.52 o 
   3  -5   6       14.17       15.99      1.16 o 
   4  -5   6      174.53      170.08      7.37 o 
   5  -5   6       31.50       32.49      1.68 o 
   6  -5   6       17.49       16.09      1.82 o 
  -5  -4   6       21.71       21.27      4.08 o 
  -4  -4   6        0.79       -0.25      1.82 o 
  -3  -4   6       69.21       67.78      2.34 o 
  -2  -4   6      601.25      590.92     13.16 o 
  -1  -4   6       74.78       77.47      2.16 o 
   0  -4   6        4.75        5.70      0.81 o 
   1  -4   6      373.18      372.27      6.02 o 
   2  -4   6       35.38       36.79      1.50 o 
   3  -4   6      355.60      342.39      5.83 o 
   4  -4   6       25.78       26.00      1.32 o 
   5  -4   6      225.35      216.53      3.98 o 
   6  -4   6        2.53        2.09      0.82 o 
  -6  -3   6        0.53       -0.71      1.53 o 
  -5  -3   6       22.54       25.47      4.12 o 
  -4  -3   6      300.89      280.10      6.27 o 
  -3  -3   6      255.49      257.63      6.00 o 
  -2  -3   6      167.19      176.33      4.78 o 
  -1  -3   6      209.87      203.48      3.77 o 
   0  -3   6      241.83      223.88      3.88 o 
   1  -3   6       69.41       72.78      1.55 o 
   2  -3   6     2290.12     2345.02     43.80 o 
   3  -3   6       21.67       19.97      0.92 o 
   4  -3   6      266.02      261.82      3.95 o 
   5  -3   6       32.11       32.00      1.14 o 
   6  -3   6      186.68      179.35     10.03 o 
   7  -3   6        0.94       -0.15      1.33 o 
  -6  -2   6       38.03       41.53      3.59 o 
  -5  -2   6      277.79      285.05      9.49 o 
  -4  -2   6      137.54      134.11      2.61 o 
  -3  -2   6      794.20      800.19     24.36 o 
  -2  -2   6      107.25      104.60      2.56 o 
  -1  -2   6      337.64      314.22      4.84 o 
   0  -2   6        1.02        1.43      0.56 o 
   1  -2   6     2499.86     2545.24     40.45 o 
   2  -2   6       28.06       29.17      0.73 o 
   3  -2   6      634.80      619.57      7.57 o 
   4  -2   6       47.06       44.68      1.06 o 
   5  -2   6       56.64       56.02      1.83 o 
   6  -2   6      107.61      101.90      4.08 o 
   7  -2   6        9.85       10.15      2.30 o 
  -6  -1   6      199.73      203.39      7.25 o 
  -5  -1   6       19.34       24.11      2.42 o 
  -4  -1   6      817.67      812.49     18.23 o 
  -3  -1   6      762.31      777.13     14.81 o 
  -2  -1   6      464.93      452.10      7.42 o 
  -1  -1   6       81.19       77.91      1.99 o 
   0  -1   6     1433.61     1448.37     22.81 o 
   1  -1   6      532.65      558.21      8.65 o 
   2  -1   6      192.37      181.72      2.18 o 
   3  -1   6      248.52      252.30      7.13 o 
   4  -1   6        2.16        2.67      0.39 o 
   5  -1   6      267.55      265.39      4.67 o 
   6  -1   6       47.58       47.50      1.72 o 
   7  -1   6       61.29       61.37      1.85 o 
  -6   0   6        2.60        1.93      1.54 o 
  -5   0   6       89.80       98.73      4.91 o 
  -4   0   6      125.99      115.48      6.34 o 
  -3   0   6      355.41      326.44      7.08 o 
  -2   0   6      240.45      233.11      5.16 o 
  -1   0   6      170.95      161.40      2.01 o 
   0   0   6     4453.44     4735.03     87.66 o 
   1   0   6       56.34       70.77      0.69 o 
   2   0   6       58.50       44.93      1.49 o 
   3   0   6      377.24      417.62      4.79 o 
   4   0   6      423.47      424.52      5.56 o 
   5   0   6       34.91       35.51      0.96 o 
   6   0   6       97.08       99.30      3.16 o 
   7   0   6       18.41       18.52      1.02 o 
   8   0   6       40.03       44.66      1.60 o 
  -6   1   6        2.80        3.79      2.82 o 
  -5   1   6       53.63       61.83      4.48 o 
  -4   1   6        2.23        3.72      1.61 o 
  -3   1   6      563.04      517.03     17.12 o 
  -2   1   6      311.26      319.23     11.79 o 
  -1   1   6     2731.46     2909.69    173.67 o 
   0   1   6      463.69      551.68      9.45 o 
   1   1   6     1146.64     1165.57     15.77 o 
   2   1   6      632.30      733.08      8.42 o 
   3   1   6      254.98      241.04      6.16 o 
   4   1   6      219.68      219.89      3.79 o 
   5   1   6      326.05      328.15      4.63 o 
   6   1   6        0.64        0.39      0.45 o 
   7   1   6      248.77      246.14      7.64 o 
   8   1   6       12.45       14.26      2.34 o 
  -6   2   6       95.83      102.20      6.79 o 
  -5   2   6       15.05       21.27      3.08 o 
  -4   2   6      678.43      706.28     26.58 o 
  -3   2   6      208.64      225.23      3.85 o 
  -2   2   6      601.65      600.55     15.31 o 
  -1   2   6       26.77       25.15      1.13 o 
   0   2   6     1635.99     1555.74     29.43 o 
   1   2   6       27.96       26.43      0.69 o 
   2   2   6     1121.64     1151.30     39.20 o 
   3   2   6      146.17      142.12      2.07 o 
   4   2   6      770.52      786.83     14.11 o 
   5   2   6        3.90        4.41      0.96 o 
   6   2   6      494.09      494.50     12.31 o 
   7   2   6       43.77       48.08      1.63 o 
  -6   3   6        4.29        4.42      4.28 o 
  -5   3   6      342.83      348.60     18.10 o 
  -4   3   6       10.13        9.61      0.55 o 
  -3   3   6      684.62      669.34     13.63 o 
  -2   3   6      174.15      168.22      5.77 o 
  -1   3   6      456.78      413.59     15.32 o 
   0   3   6        2.92        2.24      0.48 o 
   1   3   6     2144.55     2337.74     50.46 o 
   2   3   6        5.50        4.49      0.63 o 
   3   3   6      289.67      310.35      6.55 o 
   4   3   6      168.70      171.96      3.27 o 
   5   3   6      220.17      220.76      7.84 o 
   6   3   6       83.46       86.85      2.99 o 
   7   3   6        0.75        2.32      1.15 o 
  -6   4   6      167.67      176.69     10.07 o 
  -5   4   6        2.98        2.31      1.44 o 
  -4   4   6      436.65      411.73     15.29 o 
  -3   4   6       25.02       23.15      1.76 o 
  -2   4   6       50.71       50.05      1.99 o 
  -1   4   6      261.22      255.16      5.50 o 
   0   4   6      283.71      293.37      5.87 o 
   1   4   6       40.42       37.08      2.24 o 
   2   4   6      126.44      133.49      3.09 o 
   3   4   6      491.20      474.39      9.24 o 
   4   4   6       16.05       16.36      2.41 o 
   5   4   6      346.91      332.49     19.66 o 
   6   4   6        8.57        6.02      2.52 o 
   7   4   6       80.33       85.05      4.49 o 
  -5   5   6       74.95       73.61      6.53 o 
  -4   5   6        7.59       10.27      1.83 o 
  -3   5   6        2.63        4.09      2.06 o 
  -2   5   6      438.12      418.74      8.99 o 
  -1   5   6       57.73       50.74      2.06 o 
   0   5   6      535.36      501.84      9.61 o 
   1   5   6       47.74       52.34      2.33 o 
   2   5   6      265.79      255.69      5.16 o 
   3   5   6        5.83        4.86      1.25 o 
   4   5   6      524.04      502.56     12.87 o 
   5   5   6        1.13        1.06      1.40 o 
   6   5   6       87.18       88.59      4.60 o 
  -5   6   6       87.22       94.03      5.13 o 
  -4   6   6       13.33       11.72      3.40 o 
  -3   6   6      196.02      191.75      5.86 o 
  -2   6   6        2.06        2.15      1.12 o 
  -1   6   6      536.86      517.88     11.26 o 
   0   6   6        0.76        0.33      1.25 o 
   1   6   6      281.87      297.29     13.71 o 
   2   6   6      111.77      111.74      3.39 o 
   3   6   6      280.25      288.55     10.12 o 
   4   6   6        1.78        1.18      0.93 o 
   5   6   6      189.92      193.08      5.57 o 
   6   6   6       22.21       26.79      2.29 o 
  -4   7   6      123.36      120.05      5.53 o 
  -3   7   6       10.11       11.50      2.47 o 
  -2   7   6      198.81      194.57      7.29 o 
  -1   7   6       19.31       20.38      2.15 o 
   0   7   6      318.96      327.73     11.06 o 
   1   7   6       34.16       33.11      2.30 o 
   2   7   6      193.70      196.29      7.75 o 
   3   7   6       13.93       12.42      2.03 o 
   4   7   6      126.10      117.21      5.15 o 
   5   7   6        9.69        9.79      2.21 o 
  -3   8   6       30.53       35.00      3.40 o 
  -2   8   6       38.07       43.39      4.32 o 
  -1   8   6      176.45      179.57      6.41 o 
   0   8   6        0.50        0.82      2.47 o 
   1   8   6       73.23       74.49      3.79 o 
   2   8   6       41.84       42.86      3.50 o 
   3   8   6        8.72        8.04      3.14 o 
   4   8   6       47.90       44.15      5.24 o 
   0   9   6       10.72        7.31      5.92 o 
   1   9   6       36.45       34.71      4.08 o 
  -1  -7   7       45.61       42.63      2.70 o 
   0  -7   7       36.48       44.10      4.21 o 
   1  -7   7       41.14       47.51      2.65 o 
   2  -7   7        4.61        4.54      1.37 o 
   3  -7   7       89.00       88.25      3.77 o 
  -3  -6   7        5.89        1.96      1.50 o 
  -2  -6   7       61.67       59.97      3.11 o 
  -1  -6   7        2.82        1.81      1.03 o 
   0  -6   7      235.57      234.57      7.65 o 
   1  -6   7       12.33       15.87      1.49 o 
   2  -6   7       61.32       63.21      3.63 o 
   3  -6   7        9.12        7.08      1.60 o 
   4  -6   7      135.06      128.70      8.39 o 
  -4  -5   7        8.69        7.07      1.98 o 
  -3  -5   7      167.15      173.01      5.07 o 
  -2  -5   7        4.69        4.39      1.10 o 
  -1  -5   7       95.80       98.36      3.21 o 
   0  -5   7       16.05       17.67      1.84 o 
   1  -5   7      587.79      579.17     10.85 o 
   2  -5   7       14.86       15.72      1.19 o 
   3  -5   7       74.98       74.96      2.10 o 
   4  -5   7       35.48       34.58      1.55 o 
   5  -5   7      109.66      104.11      5.40 o 
  -5  -4   7        8.65       10.54      3.53 o 
  -4  -4   7       18.93       16.91      1.36 o 
  -3  -4   7        4.15        3.56      1.08 o 
  -2  -4   7      473.63      456.31      8.75 o 
  -1  -4   7        2.78        3.58      0.84 o 
   0  -4   7      337.43      329.82      6.68 o 
   1  -4   7       18.43       19.80      1.13 o 
   2  -4   7      284.27      290.32      4.78 o 
   3  -4   7       14.68       16.54      1.37 o 
   4  -4   7      129.62      132.87      4.24 o 
   5  -4   7      179.04      163.27      4.70 o 
   6  -4   7       16.29       14.70      1.09 o 
  -5  -3   7       60.78       59.20      5.85 o 
  -4  -3   7       11.59        9.52      2.52 o 
  -3  -3   7       88.99       83.76      3.26 o 
  -2  -3   7      133.44      135.04      3.26 o 
  -1  -3   7      676.61      654.62     11.14 o 
   0  -3   7        1.22        1.51      0.63 o 
   1  -3   7      295.37      288.50      4.56 o 
   2  -3   7      739.79      723.32     10.77 o 
   3  -3   7        6.53        7.10      0.57 o 
   4  -3   7      504.01      469.73      7.25 o 
   5  -3   7       11.95       12.76      0.97 o 
   6  -3   7      103.34       93.49      3.37 o 
   7  -3   7        2.99        1.63      1.57 o 
  -6  -2   7       19.13       12.79      9.80 o 
  -5  -2   7       34.89       36.55      3.19 o 
  -4  -2   7       64.93       63.26      2.06 o 
  -3  -2   7       83.34       82.57      2.04 o 
  -2  -2   7      466.84      470.30      9.33 o 
  -1  -2   7      738.04      778.23     14.49 o 
   0  -2   7        1.91        2.50      0.47 o 
   1  -2   7      638.03      607.75      7.61 o 
   2  -2   7      144.07      138.27      1.94 o 
   3  -2   7      908.73      910.96     12.05 o 
   4  -2   7      138.32      136.60      2.64 o 
   5  -2   7      400.15      381.59      7.42 o 
   6  -2   7       16.39       17.40      1.27 o 
   7  -2   7       48.96       48.13      1.48 o 
  -6  -1   7        0.57       -0.46      1.58 o 
  -5  -1   7       43.83       43.61      3.13 o 
  -4  -1   7      649.72      642.66     16.37 o 
  -3  -1   7       62.70       66.77      1.32 o 
  -2  -1   7      423.24      461.05      7.96 o 
  -1  -1   7       33.52       33.90      1.04 o 
   0  -1   7      751.62      724.24     10.47 o 
   1  -1   7      250.30      279.36      3.09 o 
   2  -1   7      719.54      749.31     10.22 o 
   3  -1   7       88.04       90.95      2.35 o 
   4  -1   7       62.84       66.26      1.69 o 
   5  -1   7        8.24        8.72      0.84 o 
   6  -1   7      204.93      203.25      3.17 o 
   7  -1   7       12.37       11.90      1.44 o 
  -6   0   7       14.92       11.93      9.59 o 
  -5   0   7      244.01      252.81     10.13 o 
  -4   0   7       72.72       74.32      4.45 o 
  -3   0   7      743.49      726.16     26.09 o 
  -2   0   7      538.31      519.33      8.33 o 
  -1   0   7      237.27      206.11      2.81 o 
   0   0   7      156.76      143.25      2.28 o 
   1   0   7      199.16      177.47      3.31 o 
   2   0   7       63.81       67.14      2.67 o 
   3   0   7      291.86      263.20      7.34 o 
   4   0   7      222.61      228.05      4.00 o 
   5   0   7      120.46      116.49      2.49 o 
   6   0   7      142.64      149.03      2.82 o 
   7   0   7       46.75       44.12      1.43 o 
  -6   1   7      136.72      147.36      6.16 o 
  -5   1   7        3.46        2.75      2.87 o 
  -4   1   7      203.87      202.99      7.60 o 
  -3   1   7      135.72      132.56      7.37 o 
  -2   1   7      231.39      221.85      7.31 o 
  -1   1   7       87.12       84.14      1.92 o 
   0   1   7     1687.27     1757.22     44.81 o 
   1   1   7      833.41      893.69     22.76 o 
   2   1   7       78.09       68.24      2.71 o 
   3   1   7      969.78     1038.18     16.69 o 
   4   1   7      683.47      705.72      9.63 o 
   5   1   7      166.62      171.73      2.78 o 
   6   1   7      117.94      116.54      2.23 o 
   7   1   7      143.26      156.86      2.96 o 
  -6   2   7       36.35       33.44      4.62 o 
  -5   2   7        4.33        6.40      2.39 o 
  -4   2   7        5.75        4.53      1.89 o 
  -3   2   7      631.22      649.61     29.16 o 
  -2   2   7      387.88      409.79     11.54 o 
  -1   2   7      534.95      536.97      9.03 o 
   0   2   7     1710.95     1712.49     33.12 o 
   1   2   7      547.56      557.18     14.12 o 
   2   2   7      497.67      465.48      9.68 o 
   3   2   7      358.95      396.58      4.96 o 
   4   2   7     1066.19     1150.54     31.62 o 
   5   2   7        5.81        5.67      0.56 o 
   6   2   7       50.96       58.16      2.13 o 
   7   2   7        3.46        3.33      0.95 o 
  -6   3   7       34.94       21.74      6.88 o 
  -5   3   7       88.13       89.39      6.06 o 
  -4   3   7       24.85       23.00      4.80 o 
  -3   3   7      591.74      580.44     12.14 o 
  -2   3   7      640.20      626.81     12.73 o 
  -1   3   7      628.55      606.23     11.43 o 
   0   3   7      138.14      144.26      2.90 o 
   1   3   7     1975.69     2014.83     41.76 o 
   2   3   7       36.43       40.39      0.98 o 
   3   3   7      391.92      394.16     11.04 o 
   4   3   7       22.35       22.54      1.29 o 
   5   3   7      196.55      199.66      4.14 o 
   6   3   7       19.92       22.96      1.43 o 
   7   3   7       80.54       81.47      3.04 o 
  -5   4   7        3.07        3.81      2.32 o 
  -4   4   7      475.21      488.19     11.91 o 
  -3   4   7        3.09        2.25      1.01 o 
  -2   4   7      621.84      594.33     12.75 o 
  -1   4   7       54.77       58.38      1.87 o 
   0   4   7      430.22      412.67      7.87 o 
   1   4   7        1.37        0.93      0.58 o 
   2   4   7      599.40      622.93     11.53 o 
   3   4   7       34.79       33.81      2.50 o 
   4   4   7       61.13       60.40      1.80 o 
   5   4   7       23.80       25.02      1.57 o 
   6   4   7       81.48       76.37      3.53 o 
   7   4   7       72.74       80.72      4.10 o 
  -5   5   7      283.80      296.65     11.04 o 
  -4   5   7       41.32       41.71      2.92 o 
  -3   5   7      215.00      201.37      5.53 o 
  -2   5   7        1.73        2.13      1.22 o 
  -1   5   7      119.75      114.52      4.54 o 
   0   5   7       68.28       69.10      2.21 o 
   1   5   7      150.03      160.77      4.96 o 
   2   5   7      199.44      188.59      4.62 o 
   3   5   7        7.97       10.11      1.28 o 
   4   5   7      117.95      113.53      3.59 o 
   5   5   7      141.21      135.99      5.29 o 
   6   5   7      171.19      169.30      8.96 o 
  -4   6   7      121.99      126.44      5.29 o 
  -3   6   7        0.93        0.55      1.28 o 
  -2   6   7        2.52        1.70      1.08 o 
  -1   6   7      596.55      597.06     13.79 o 
   0   6   7       50.99       52.50      2.35 o 
   1   6   7      118.16      111.96      3.99 o 
   2   6   7       65.80       65.89      3.42 o 
   3   6   7      257.22      236.66      5.47 o 
   4   6   7       49.66       48.78      3.58 o 
   5   6   7      179.49      183.05      9.48 o 
   6   6   7       21.70       21.17      2.44 o 
  -3   7   7       13.36       15.19      2.34 o 
  -2   7   7      254.05      248.98      7.37 o 
  -1   7   7       23.92       27.48      2.74 o 
   0   7   7      231.69      230.05      6.22 o 
   1   7   7       22.73       22.00      2.48 o 
   2   7   7       79.86       82.99      4.66 o 
   3   7   7       62.32       60.55      3.50 o 
   4   7   7      223.48      234.05      9.89 o 
   5   7   7        0.36        1.26      2.29 o 
  -2   8   7       12.64       11.46      2.77 o 
  -1   8   7      107.72      112.32      4.93 o 
   0   8   7        0.67       -0.29      1.10 o 
   1   8   7      129.49      129.64     10.29 o 
   2   8   7        3.10        2.28      2.25 o 
   3   8   7      213.01      210.90      6.71 o 
   4   8   7        9.26        7.68      1.83 o 
   0  -7   8       53.54       55.12      3.34 o 
   1  -7   8        5.11        2.52      1.25 o 
   2  -7   8      103.66      102.23      3.64 o 
  -2  -6   8        3.18        1.04      1.12 o 
  -1  -6   8       38.66       40.96      2.42 o 
   0  -6   8      169.70      167.17      4.45 o 
   1  -6   8       11.50        9.56      1.31 o 
   2  -6   8        5.03        5.25      1.56 o 
   3  -6   8       54.64       53.63      3.01 o 
   4  -6   8       31.48       31.13      1.69 o 
  -3  -5   8       53.80       56.20      3.66 o 
  -2  -5   8       25.85       26.75      2.39 o 
  -1  -5   8       39.23       37.35      2.22 o 
   0  -5   8       42.33       37.92      2.43 o 
   1  -5   8      118.32      123.52      3.44 o 
   2  -5   8        0.50        0.75      0.65 o 
   3  -5   8       94.34       89.66      2.88 o 
   4  -5   8       62.52       61.48      3.83 o 
   5  -5   8      129.09      126.61      4.12 o 
  -4  -4   8       42.35       39.69      1.96 o 
  -3  -4   8       26.97       27.07      1.72 o 
  -2  -4   8      101.09       94.62      3.96 o 
  -1  -4   8       18.17       17.26      1.30 o 
   0  -4   8      313.40      298.87      5.33 o 
   1  -4   8        2.86        3.57      0.91 o 
   2  -4   8      596.17      597.20     10.11 o 
   3  -4   8        2.90        2.49      0.58 o 
   4  -4   8      398.64      372.15     12.96 o 
   5  -4   8        2.10        2.14      0.88 o 
   6  -4   8       87.70       83.40      2.51 o 
  -5  -3   8       92.52       72.31     51.13 o 
  -4  -3   8       13.25       13.63      2.83 o 
  -3  -3   8      327.75      329.80      7.87 o 
  -2  -3   8      119.66      116.90      3.22 o 
  -1  -3   8      325.81      313.47      5.29 o 
   0  -3   8       26.19       24.50      1.28 o 
   1  -3   8     2086.31     2008.23     37.17 o 
   2  -3   8       21.40       21.15      0.98 o 
   3  -3   8      283.24      270.54      3.87 o 
   4  -3   8       72.38       68.72      2.66 o 
   5  -3   8       90.19       86.63      1.97 o 
   6  -3   8       12.23       11.08      1.20 o 
  -5  -2   8       13.01       10.36      7.32 o 
  -4  -2   8      292.11      287.34     13.56 o 
  -3  -2   8        4.19        2.33      1.59 o 
  -2  -2   8      701.96      699.07     14.34 o 
  -1  -2   8       68.66       75.85      2.17 o 
   0  -2   8      119.34      116.85      2.90 o 
   1  -2   8       21.60       22.59      0.75 o 
   2  -2   8      653.04      653.64      8.14 o 
   3  -2   8      107.65      104.43      1.63 o 
   4  -2   8       31.02       28.78      0.90 o 
   5  -2   8      366.08      337.29      7.78 o 
   6  -2   8        0.69        1.17      0.55 o 
   7  -2   8       10.42        6.95      1.75 o 
  -5  -1   8      146.75      152.26      6.71 o 
  -4  -1   8       49.15       53.56      4.21 o 
  -3  -1   8       16.66       16.42      1.23 o 
  -2  -1   8      105.14      108.73      3.19 o 
  -1  -1   8       34.62       34.78      1.30 o 
   0  -1   8      499.88      529.63      9.37 o 
   1  -1   8        1.29        2.34      0.67 o 
   2  -1   8      855.49      847.20     15.97 o 
   3  -1   8        1.73        0.93      0.91 o 
   4  -1   8      198.41      191.95      7.33 o 
   5  -1   8        2.00        1.89      0.34 o 
   6  -1   8      236.33      226.36      3.76 o 
   7  -1   8       23.11       26.32      2.12 o 
  -6   0   8        1.24        0.47      1.82 o 
  -5   0   8       55.74       61.91      3.68 o 
  -4   0   8       13.38       14.13      2.14 o 
  -3   0   8       43.66       44.92      4.03 o 
  -2   0   8        4.13        3.13      0.48 o 
  -1   0   8     1746.93     1784.27     30.42 o 
   0   0   8       43.49       41.16      1.08 o 
   1   0   8      362.74      331.08     10.12 o 
   2   0   8      300.95      278.10     20.37 o 
   3   0   8      388.45      419.37     11.78 o 
   4   0   8        0.78        0.59      0.12 o 
   5   0   8      506.08      511.32      6.81 o 
   6   0   8       98.72       97.38      2.13 o 
   7   0   8      185.64      181.93      3.54 o 
  -6   1   8       24.60       23.59      3.11 o 
  -5   1   8        1.59        0.19      1.05 o 
  -4   1   8      313.17      318.76      8.02 o 
  -3   1   8      265.63      266.52      8.55 o 
  -2   1   8      191.78      199.31      5.54 o 
  -1   1   8      309.43      302.64     13.84 o 
   0   1   8     1972.63     1997.41    141.67 o 
   1   1   8       30.84       32.34      1.21 o 
   2   1   8      166.76      166.41      7.09 o 
   3   1   8      768.62      822.15     23.05 o 
   4   1   8      587.55      613.48      7.95 o 
   5   1   8       11.67       10.51      0.57 o 
   6   1   8      388.61      397.83      5.74 o 
   7   1   8       17.89       18.95      0.93 o 
  -6   2   8       26.05       34.68      3.55 o 
  -5   2   8       94.49      113.37      6.90 o 
  -4   2   8      111.80      108.67      5.66 o 
  -3   2   8      754.41      767.34     13.57 o 
  -2   2   8        2.50        2.73      0.72 o 
  -1   2   8      541.58      514.01     16.53 o 
   0   2   8        9.59        9.48      0.72 o 
   1   2   8     1236.67     1248.13     34.81 o 
   2   2   8        1.21        2.01      0.50 o 
   3   2   8      417.03      419.11      6.60 o 
   4   2   8      517.57      536.67     12.78 o 
   5   2   8       69.58       74.11      2.35 o 
   6   2   8       16.76       19.80      0.85 o 
   7   2   8        7.02        6.59      1.00 o 
  -5   3   8        8.46        7.14      4.46 o 
  -4   3   8      195.79      201.31     11.93 o 
  -3   3   8       10.96       10.82      0.66 o 
  -2   3   8      457.84      428.03      9.21 o 
  -1   3   8       27.64       34.44      3.33 o 
   0   3   8      669.07      650.85     11.67 o 
   1   3   8      236.06      218.11      5.80 o 
   2   3   8        4.78        5.41      1.44 o 
   3   3   8      604.10      567.78     24.27 o 
   4   3   8       23.80       24.98      1.04 o 
   5   3   8      133.98      138.35      3.95 o 
   6   3   8        5.99        6.58      0.95 o 
   7   3   8       83.60       96.92      3.09 o 
  -5   4   8       60.61       64.18      5.68 o 
  -4   4   8        4.16        2.91      0.77 o 
  -3   4   8      102.36       99.42      4.18 o 
  -2   4   8      340.76      330.93      9.02 o 
  -1   4   8       44.92       41.44      1.66 o 
   0   4   8      335.58      329.87      5.94 o 
   1   4   8       60.62       61.01      1.92 o 
   2   4   8      627.33      582.66     14.05 o 
   3   4   8       32.93       30.44      1.71 o 
   4   4   8      539.51      534.30     16.21 o 
   5   4   8        0.52        0.91      0.70 o 
   6   4   8       40.05       43.54      1.98 o 
   7   4   8       17.93       24.77      3.53 o 
  -5   5   8       55.12       56.47     13.46 o 
  -4   5   8        6.29        5.45      1.66 o 
  -3   5   8      179.01      175.79      5.20 o 
  -2   5   8        0.63        1.16      0.89 o 
  -1   5   8      573.59      558.20     13.55 o 
   0   5   8       71.11       71.33      5.80 o 
   1   5   8      666.11      659.65     12.64 o 
   2   5   8      264.85      250.04      5.55 o 
   3   5   8      142.96      144.08      5.08 o 
   4   5   8        0.66        0.34      1.41 o 
   5   5   8      241.76      233.76      6.83 o 
   6   5   8       34.98       28.47      3.74 o 
  -4   6   8      195.40      206.42      8.39 o 
  -3   6   8       15.11       15.99      2.10 o 
  -2   6   8      337.36      320.10      9.16 o 
  -1   6   8       46.72       45.78      2.44 o 
   0   6   8      233.73      232.77      5.51 o 
   1   6   8      182.27      173.58      5.04 o 
   2   6   8      184.76      193.38      5.35 o 
   3   6   8       43.17       40.23      1.89 o 
   4   6   8       76.71       77.32      3.21 o 
   5   6   8       43.16       44.88      2.65 o 
   6   6   8       80.40       81.07      3.87 o 
  -3   7   8       98.33       97.78      5.55 o 
  -2   7   8       18.41       18.16      2.24 o 
  -1   7   8      196.98      202.15      7.04 o 
   0   7   8      110.66      104.09      5.27 o 
   1   7   8       32.81       41.03      3.48 o 
   2   7   8       69.44       65.64      2.77 o 
   3   7   8       31.55       31.58      2.58 o 
   4   7   8       18.15       16.01      2.03 o 
   5   7   8       35.75       34.71      2.79 o 
  -2   8   8        9.27        8.96      2.10 o 
  -1   8   8       86.22       81.22      5.19 o 
   0   8   8       37.41       38.87      2.89 o 
   1   8   8        2.96        2.30      2.21 o 
   2   8   8        0.51        0.34      0.96 o 
   3   8   8      103.85      110.01      4.40 o 
  -1  -6   9       69.56       76.12      3.60 o 
   0  -6   9        3.53        2.28      1.23 o 
   1  -6   9      120.18      115.42      3.75 o 
   2  -6   9        7.43        7.20      1.71 o 
   3  -6   9      108.27      106.42      6.84 o 
  -3  -5   9        7.82        7.03      2.83 o 
  -2  -5   9      104.31      105.69      4.23 o 
  -1  -5   9        3.23        1.86      1.05 o 
   0  -5   9      174.49      166.13      4.45 o 
   1  -5   9      102.41       98.94      3.11 o 
   2  -5   9       96.93       90.94      4.08 o 
   3  -5   9        3.96        3.66      0.92 o 
   4  -5   9       92.42       88.97      2.61 o 
   5  -5   9       19.34       18.70      2.36 o 
  -4  -4   9        4.26        5.16      2.86 o 
  -3  -4   9       76.13       73.41      3.66 o 
  -2  -4   9        3.98        2.76      1.04 o 
  -1  -4   9      370.11      357.02      7.20 o 
   0  -4   9      112.58      107.64      2.69 o 
   1  -4   9       72.16       71.09      2.66 o 
   2  -4   9        3.15        3.22      0.76 o 
   3  -4   9       25.58       23.59      1.06 o 
   4  -4   9      151.37      141.11      4.98 o 
   5  -4   9       41.10       37.23      1.49 o 
   6  -4   9       99.36      104.57      9.67 o 
  -4  -3   9        4.39        1.71      2.10 o 
  -3  -3   9       89.28       87.47      4.22 o 
  -2  -3   9      284.63      272.51      6.09 o 
  -1  -3   9       51.48       54.84      2.18 o 
   0  -3   9       17.86       19.99      1.10 o 
   1  -3   9      147.50      143.34      2.86 o 
   2  -3   9       14.22       14.08      1.16 o 
   3  -3   9      638.00      611.10     13.94 o 
   4  -3   9       21.41       20.24      0.93 o 
   5  -3   9      334.90      334.91      5.72 o 
   6  -3   9        8.50        6.74      2.17 o 
  -5  -2   9        1.44        1.60      1.77 o 
  -4  -2   9      199.44      198.22      6.34 o 
  -3  -2   9        0.63        1.79      1.50 o 
  -2  -2   9      387.56      415.29      9.07 o 
  -1  -2   9        3.17        2.54      0.77 o 
   0  -2   9      267.05      265.38      5.93 o 
   1  -2   9       84.69       85.29      1.58 o 
   2  -2   9     1892.02     1847.96     29.19 o 
   3  -2   9        1.29        1.23      0.26 o 
   4  -2   9      346.49      329.43      3.81 o 
   5  -2   9        0.55        0.05      0.45 o 
   6  -2   9       34.11       33.50      3.01 o 
   7  -2   9       10.83       10.02      2.13 o 
  -5  -1   9      205.76      209.87      7.35 o 
  -4  -1   9       30.91       35.30      3.11 o 
  -3  -1   9      642.23      640.45     21.29 o 
  -2  -1   9        3.37        1.99      0.54 o 
  -1  -1   9      186.30      176.15      2.84 o 
   0  -1   9        0.89        1.45      0.64 o 
   1  -1   9     1273.39     1252.42     22.22 o 
   2  -1   9       57.44       57.78      2.78 o 
   3  -1   9      254.26      257.25     13.10 o 
   4  -1   9       25.21       26.00      1.83 o 
   5  -1   9       23.45       22.83      0.60 o 
   6  -1   9      106.15       96.28      1.48 o 
   7  -1   9       29.16       33.48      3.04 o 
  -5   0   9       19.13       13.00     10.14 o 
  -4   0   9      318.26      329.59     23.43 o 
  -3   0   9        8.91        7.97      1.74 o 
  -2   0   9      118.28      105.01      2.67 o 
  -1   0   9      383.28      386.15      9.00 o 
   0   0   9       48.10       43.23      0.86 o 
   1   0   9      589.39      590.84     15.32 o 
   2   0   9      505.82      546.85     18.57 o 
   3   0   9      176.19      189.30      9.49 o 
   4   0   9        6.60        9.74      2.01 o 
   5   0   9      313.10      284.51      6.22 o 
   6   0   9       81.68       78.76      1.38 o 
   7   0   9       66.14       69.01      6.52 o 
  -5   1   9       20.91       27.74      3.44 o 
  -4   1   9      114.84      121.10      4.41 o 
  -3   1   9       25.54       25.56      2.59 o 
  -2   1   9       24.04       27.63      2.21 o 
  -1   1   9      332.29      336.00     19.85 o 
   0   1   9     1655.97     1711.32     86.95 o 
   1   1   9       83.74       87.16      3.27 o 
   2   1   9      426.52      445.85     12.53 o 
   3   1   9      152.99      157.40      5.80 o 
   4   1   9      354.32      360.96     14.60 o 
   5   1   9        7.28        8.03      2.20 o 
   6   1   9      310.41      304.10      4.73 o 
  -5   2   9       57.04       58.88      5.36 o 
  -4   2   9       23.02       26.07      3.32 o 
  -3   2   9       46.81       48.13      1.36 o 
  -2   2   9      386.85      400.59     16.05 o 
  -1   2   9     1047.58     1048.36     66.09 o 
   0   2   9      103.01      108.34      4.25 o 
   1   2   9      657.12      658.07     17.48 o 
   2   2   9       35.75       39.15      1.51 o 
   3   2   9      505.55      523.00     23.18 o 
   4   2   9        3.66        4.42      0.63 o 
   5   2   9      323.77      341.23      4.56 o 
   6   2   9        0.83        1.36      0.71 o 
  -5   3   9        3.85        7.20      4.52 o 
  -4   3   9      183.04      193.85     12.09 o 
  -3   3   9      214.94      221.60      9.78 o 
  -2   3   9      329.90      333.12      9.35 o 
  -1   3   9        3.43        5.23      1.29 o 
   0   3   9     1173.45     1084.65     51.69 o 
   1   3   9      509.83      504.66     14.17 o 
   2   3   9      244.26      249.74      4.21 o 
   3   3   9       88.05       87.30      3.36 o 
   4   3   9      201.66      202.87      3.72 o 
   5   3   9       16.49       17.71      1.37 o 
   6   3   9       40.37       43.28      1.26 o 
   7   3   9       29.78       28.09      2.90 o 
  -5   4   9      113.46      129.87      8.17 o 
  -4   4   9       11.79       13.68      2.89 o 
  -3   4   9      483.83      470.06     19.43 o 
  -2   4   9        0.93        0.28      0.68 o 
  -1   4   9       47.29       42.29      1.72 o 
   0   4   9       23.57       22.13      1.14 o 
   1   4   9      462.34      457.56      8.49 o 
   2   4   9      101.54       98.25      2.79 o 
   3   4   9       23.04       24.81      1.10 o 
   4   4   9      497.34      484.77      8.30 o 
   5   4   9       26.09       25.87      1.54 o 
   6   4   9       44.35       42.07      2.82 o 
   7   4   9       13.83       14.20      3.22 o 
  -4   5   9       89.51       86.63      5.15 o 
  -3   5   9        8.94        9.79      2.04 o 
  -2   5   9       38.26       36.39      2.18 o 
  -1   5   9      139.57      138.86      4.31 o 
   0   5   9       11.06       13.27      1.18 o 
   1   5   9      552.59      519.46      9.84 o 
   2   5   9       96.97       96.99      2.76 o 
   3   5   9      385.64      347.43      7.80 o 
   4   5   9       33.06       34.15      1.41 o 
   5   5   9      152.66      147.33      4.81 o 
   6   5   9       14.91       13.87      2.76 o 
  -4   6   9       24.80       25.81      2.96 o 
  -3   6   9        9.78       11.94      1.98 o 
  -2   6   9      331.05      317.06      9.19 o 
  -1   6   9        2.03        1.40      0.97 o 
   0   6   9      369.27      355.31      8.75 o 
   1   6   9      134.06      129.74      4.04 o 
   2   6   9      254.89      238.00      5.20 o 
   3   6   9       11.89       10.93      1.35 o 
   4   6   9      143.23      138.29      6.13 o 
   5   6   9        2.21        1.72      1.05 o 
  -3   7   9       36.96       42.19      3.28 o 
  -2   7   9        7.41        8.01      1.80 o 
  -1   7   9      344.73      337.66      8.90 o 
   0   7   9        0.48        1.34      1.04 o 
   1   7   9      128.95      133.93      4.73 o 
   2   7   9       45.68       39.49      2.52 o 
   3   7   9       55.99       58.39      2.58 o 
   4   7   9       18.07       17.12      1.70 o 
   5   7   9      130.53      129.31      4.28 o 
  -1   8   9        1.58        1.32      1.58 o 
   0   8   9      109.89      117.41      5.62 o 
   1   8   9        1.28        1.82      2.34 o 
   2   8   9       29.66       34.29      2.51 o 
   3   8   9       12.34        7.42      5.77 o 
   0  -6  10        1.51        2.18      1.55 o 
   1  -6  10       57.58       57.78      2.49 o 
   2  -6  10       13.46       12.32      2.20 o 
  -2  -5  10       87.18       84.88      8.36 o 
  -1  -5  10       15.29       15.91      1.80 o 
   0  -5  10      117.84      114.97      3.69 o 
   1  -5  10       31.21       30.33      1.89 o 
   2  -5  10      125.76      116.66      2.88 o 
   3  -5  10        9.85        6.80      1.06 o 
   4  -5  10      139.10      125.02      8.58 o 
  -3  -4  10      109.33       99.75      4.51 o 
  -2  -4  10        1.73        1.08      0.95 o 
  -1  -4  10      156.04      160.63      5.57 o 
   0  -4  10        1.27        1.21      0.72 o 
   1  -4  10      606.44      587.40     10.60 o 
   2  -4  10       30.86       30.53      1.41 o 
   3  -4  10       87.68       83.88      2.31 o 
   4  -4  10        3.20        3.79      0.65 o 
   5  -4  10      127.26      132.37      7.63 o 
  -4  -3  10      116.01      100.37     59.84 o 
  -3  -3  10       31.80       28.82      1.93 o 
  -2  -3  10      312.71      302.22      6.90 o 
  -1  -3  10       58.88       59.12      3.62 o 
   0  -3  10      453.77      451.74      8.38 o 
   1  -3  10       46.36       46.68      1.84 o 
   2  -3  10      212.90      207.81      3.47 o 
   3  -3  10        4.88        4.69      1.03 o 
   4  -3  10        5.40        4.48      0.47 o 
   5  -3  10      118.22       79.13     48.64 o 
   6  -3  10       13.78       12.30      4.45 o 
  -4  -2  10        1.33       -0.76      2.04 o 
  -3  -2  10       75.74       77.41      2.08 o 
  -2  -2  10      115.96      113.71      3.72 o 
  -1  -2  10      468.47      460.87     10.14 o 
   0  -2  10       61.72       72.51      2.74 o 
   1  -2  10        1.71        2.88      1.50 o 
   2  -2  10        1.04        1.58      0.33 o 
   3  -2  10        3.68        4.16      0.24 o 
   4  -2  10      249.22      236.10      3.35 o 
   5  -2  10       23.83       22.44      2.47 o 
   6  -2  10      150.78      128.54      6.14 o 
  -5  -1  10       15.68        9.01      7.57 o 
  -4  -1  10        4.19        0.61      1.12 o 
  -3  -1  10      289.46      289.26     12.07 o 
  -2  -1  10       35.45       35.40      1.78 o 
  -1  -1  10      218.77      238.45      3.32 o 
   0  -1  10       42.33       43.97      1.09 o 
   1  -1  10        6.14        6.98      0.48 o 
   2  -1  10       34.67       33.40      2.09 o 
   3  -1  10     1098.28     1096.41     54.90 o 
   4  -1  10       18.73       19.51      1.82 o 
   5  -1  10      406.54      402.05     14.08 o 
   6  -1  10        2.69        4.54      3.19 o 
   7  -1  10       48.83       46.36      3.88 o 
  -5   0  10        4.27        0.73      2.23 o 
  -4   0  10      380.38      384.05     24.60 o 
  -3   0  10        0.66        2.69      1.48 o 
  -2   0  10      237.45      249.02      4.64 o 
  -1   0  10       18.38       18.43      0.95 o 
   0   0  10      350.62      328.85      8.90 o 
   1   0  10       56.04       52.64      2.46 o 
   2   0  10     1792.82     1852.70     60.30 o 
   3   0  10      196.55      210.51      7.71 o 
   4   0  10      539.21      554.64     17.78 o 
   5   0  10       16.03       12.59      2.51 o 
   6   0  10      173.12      175.87      7.71 o 
   7   0  10       47.30       55.40      6.65 o 
  -5   1  10      121.32      124.40      5.43 o 
  -4   1  10       11.50        6.19      5.99 o 
  -3   1  10      415.88      417.65      9.55 o 
  -2   1  10        3.38        3.40      0.55 o 
  -1   1  10      304.11      286.12     14.84 o 
   0   1  10      189.91      189.47      6.19 o 
   1   1  10     1845.38     1871.43     75.43 o 
   2   1  10       75.37       88.22      4.09 o 
   3   1  10      307.44      314.98     10.09 o 
   4   1  10       15.07       18.86      2.56 o 
   5   1  10       51.11       53.89      6.43 o 
   6   1  10       72.54       69.66      4.76 o 
  -5   2  10       48.91       56.11      4.02 o 
  -4   2  10      151.42      155.33      7.71 o 
  -3   2  10        2.53        2.33      0.58 o 
  -2   2  10      254.59      268.06     16.57 o 
  -1   2  10       58.33       64.58      6.14 o 
   0   2  10      649.13      656.70     43.96 o 
   1   2  10      237.75      225.89     13.23 o 
   2   2  10       12.20        9.41      0.35 o 
   3   2  10      102.78      106.08      4.88 o 
   4   2  10        4.42        3.27      1.63 o 
   5   2  10      231.06      218.42      5.27 o 
   6   2  10        1.70        0.87      2.47 o 
  -5   3  10       17.64       21.36      6.37 o 
  -4   3  10       11.89       11.72      4.47 o 
  -3   3  10       48.78       51.82      1.92 o 
  -2   3  10       21.37       23.94      1.30 o 
  -1   3  10      163.88      166.17      3.81 o 
   0   3  10      496.17      471.46     14.15 o 
   1   3  10       33.99       31.07      1.42 o 
   2   3  10      323.00      311.26      6.31 o 
   3   3  10       84.26       81.17      1.14 o 
   4   3  10      627.91      629.99     35.07 o 
   5   3  10        0.87        1.02      0.96 o 
   6   3  10       90.91       90.59      1.80 o 
  -4   4  10       12.62       13.66      3.04 o 
  -3   4  10      113.42      118.62      2.76 o 
  -2   4  10       55.93       52.94      2.34 o 
  -1   4  10      510.47      484.08     10.29 o 
   0   4  10       80.28       79.03      2.40 o 
   1   4  10      515.28      511.32     10.26 o 
   2   4  10        7.04        6.79      0.77 o 
   3   4  10      461.49      431.67     27.37 o 
   4   4  10       61.18       61.28      1.68 o 
   5   4  10      172.95      181.12      7.24 o 
   6   4  10       34.26       36.58      3.84 o 
  -4   5  10      188.39      193.50      7.89 o 
  -3   5  10        4.47        2.74      1.32 o 
  -2   5  10      333.45      320.14      7.72 o 
  -1   5  10        0.67        0.09      0.83 o 
   0   5  10      304.76      296.79      6.07 o 
   1   5  10        7.38        7.09      1.04 o 
   2   5  10      342.02      325.81      6.56 o 
   3   5  10      225.10      208.06      7.41 o 
   4   5  10       90.66       91.65      3.31 o 
   5   5  10       50.23       50.85      1.72 o 
   6   5  10       54.45       57.46      4.11 o 
  -3   6  10      184.70      183.53      7.21 o 
  -2   6  10       28.50       26.87      2.70 o 
  -1   6  10       55.58       59.58      3.32 o 
   0   6  10       88.75       86.48      2.96 o 
   1   6  10      194.17      185.45      6.07 o 
   2   6  10      168.13      153.61      3.67 o 
   3   6  10       30.72       28.56      4.87 o 
   4   6  10       43.40       40.16      3.78 o 
   5   6  10       39.74       39.05      1.88 o 
  -2   7  10       24.36       24.55      2.49 o 
  -1   7  10       96.61       92.44      3.85 o 
   0   7  10       12.36        8.79      3.50 o 
   1   7  10      113.64       99.21      3.34 o 
   2   7  10        6.11        5.05      1.45 o 
   3   7  10       51.86       52.04      2.72 o 
   4   7  10        0.33        1.67      0.97 o 
  -1   8  10        2.21        2.90      1.92 o 
   0   8  10      117.74      110.92      5.17 o 
   1   8  10        4.18        2.96      2.12 o 
   2   8  10       75.45       73.87      3.40 o 
   3   8  10        6.25        2.53      3.67 o 
  -1  -5  11       18.94       15.67      2.10 o 
   0  -5  11       68.66       65.61      3.42 o 
   1  -5  11       30.19       28.63      1.88 o 
   2  -5  11       13.64       14.48      1.20 o 
   3  -5  11       78.97       71.70      5.24 o 
   4  -5  11       39.30       36.42      5.36 o 
  -2  -4  11       66.44       62.55      3.02 o 
  -1  -4  11        5.05        5.08      1.64 o 
   0  -4  11        3.45        3.29      0.97 o 
   1  -4  11      413.35      398.53      7.58 o 
   2  -4  11        0.94        0.99      0.61 o 
   3  -4  11       56.49       52.84      2.69 o 
   4  -4  11       29.06       32.87      4.66 o 
   5  -4  11       95.54       99.93      7.13 o 
  -3  -3  11        2.31        1.22      1.33 o 
  -2  -3  11      179.15      184.11      5.56 o 
  -1  -3  11        4.17        2.83      1.66 o 
   0  -3  11      224.51      229.43      6.24 o 
   1  -3  11        1.21        1.87      1.21 o 
   2  -3  11      403.43      399.25     10.11 o 
   3  -3  11        2.82        1.66      0.71 o 
   4  -3  11      114.39      107.10      4.41 o 
   5  -3  11       23.17       17.61      6.40 o 
   6  -3  11       54.06       47.13      4.62 o 
  -4  -2  11       49.73       53.19      3.52 o 
  -3  -2  11      161.40      162.50      5.72 o 
  -2  -2  11        0.45        1.45      0.89 o 
  -1  -2  11      252.71      266.68      5.77 o 
   0  -2  11        0.68        0.48      1.03 o 
   1  -2  11      435.34      433.34      7.32 o 
   2  -2  11      116.84      113.98      2.42 o 
   3  -2  11       73.90       72.39      3.88 o 
   4  -2  11       38.66       38.48      2.69 o 
   5  -2  11       64.84       63.69      3.29 o 
   6  -2  11       24.07       22.84      3.21 o 
  -4  -1  11      211.17      217.52      8.83 o 
  -3  -1  11       35.66       34.83      3.00 o 
  -2  -1  11      163.25      157.59      6.35 o 
  -1  -1  11      528.90      503.35      7.69 o 
   0  -1  11      114.96      112.51      2.02 o 
   1  -1  11       55.64       55.11      0.97 o 
   2  -1  11      471.26      418.01     16.92 o 
   3  -1  11        7.35        8.01      1.50 o 
   4  -1  11        8.25        8.64      1.58 o 
   5  -1  11      131.07      140.07      7.16 o 
   6  -1  11       70.13       65.67      4.86 o 
   7  -1  11       35.12       29.87      3.53 o 
  -4   0  11       51.49       49.77      3.75 o 
  -3   0  11       84.55       84.58      6.81 o 
  -2   0  11      182.03      166.33      7.72 o 
  -1   0  11      277.98      241.88      3.81 o 
   0   0  11      275.47      300.86      6.76 o 
   1   0  11       20.24       18.38      1.15 o 
   2   0  11       11.94       14.35      2.34 o 
   3   0  11      396.90      412.52     13.74 o 
   4   0  11      184.08      197.79      8.37 o 
   5   0  11       10.19        6.69      3.78 o 
   6   0  11      308.00      314.61     12.28 o 
   7   0  11        2.33        2.67      2.00 o 
  -4   1  11       53.18       58.10      3.42 o 
  -3   1  11      257.84      258.08      7.63 o 
  -2   1  11       49.18       47.38      1.35 o 
  -1   1  11      160.21      171.00      5.04 o 
   0   1  11        5.43        6.70      1.53 o 
   1   1  11       77.05       75.52      4.20 o 
   2   1  11       34.41       38.59      3.09 o 
   3   1  11      910.02      933.99     29.17 o 
   4   1  11        1.11        2.32      2.83 o 
   5   1  11      352.94      368.33     13.42 o 
   6   1  11       10.73        8.35      4.25 o 
  -4   2  11      207.16      222.11      9.90 o 
  -3   2  11       41.86       41.87      2.41 o 
  -2   2  11       87.09       92.98      6.79 o 
  -1   2  11      100.73      102.16      6.37 o 
   0   2  11      935.94      916.51     76.95 o 
   1   2  11       19.02       18.10      0.84 o 
   2   2  11      816.00      753.61     61.11 o 
   3   2  11        7.56        8.17      2.05 o 
   4   2  11      312.08      339.57     12.15 o 
   5   2  11       31.51       34.36      3.74 o 
   6   2  11       60.12       64.32      4.96 o 
  -4   3  11        7.17        5.44      2.31 o 
  -3   3  11      215.98      218.06      9.06 o 
  -2   3  11        6.61        6.88      0.99 o 
  -1   3  11      163.38      162.05     12.32 o 
   0   3  11        0.80        0.65      0.62 o 
   1   3  11     1131.20     1100.53     55.57 o 
   2   3  11        3.59        4.45      0.74 o 
   3   3  11        1.73        2.74      0.37 o 
   4   3  11      236.37      232.47     18.51 o 
   5   3  11       14.43       13.21      1.69 o 
   6   3  11       87.86       94.00      9.52 o 
  -4   4  11       29.11       31.65      4.06 o 
  -3   4  11        1.54        1.60      0.99 o 
  -2   4  11       95.41       98.32      2.67 o 
  -1   4  11       87.67       89.12      4.65 o 
   0   4  11      155.55      151.66      4.77 o 
   1   4  11      265.88      249.48      7.27 o 
   2   4  11       11.05       13.86      0.73 o 
   3   4  11      282.75      257.18      4.31 o 
   4   4  11        5.69        7.21      0.59 o 
   5   4  11      370.94      363.58     14.61 o 
  -3   5  11        6.31        6.48      0.85 o 
  -2   5  11      262.68      250.37      7.48 o 
  -1   5  11       79.80       80.95      2.78 o 
   0   5  11      231.43      211.31      4.69 o 
   1   5  11       20.16       19.75      1.47 o 
   2   5  11      306.22      275.44      5.65 o 
   3   5  11        4.20        4.45      0.75 o 
   4   5  11      349.19      327.97      5.94 o 
   5   5  11       20.87       24.14      1.42 o 
  -3   6  11      116.17      114.44      5.79 o 
  -2   6  11       39.03       38.59      2.63 o 
  -1   6  11      295.35      280.62      9.42 o 
   0   6  11       17.74       17.02      1.50 o 
   1   6  11      132.77      130.87      4.05 o 
   2   6  11       30.07       27.54      1.45 o 
   3   6  11      206.45      183.68     10.03 o 
   4   6  11        2.34        3.21      0.79 o 
   5   6  11       51.97       56.68      2.58 o 
  -2   7  11       77.31       71.25      3.80 o 
  -1   7  11       18.62       17.38      2.02 o 
   0   7  11      139.69      139.27      4.44 o 
   1   7  11        2.77        3.30      1.05 o 
   2   7  11      117.02      112.67      4.11 o 
   3   7  11       14.26       11.14      1.78 o 
   4   7  11        9.40       10.96      1.95 o 
   1   8  11       35.68       37.14      2.57 o 
   2   8  11       46.08       44.38      3.23 o 
   1  -5  12       77.30       69.98      2.80 o 
   2  -5  12        0.96        2.12      1.15 o 
  -1  -4  12       45.57       43.62      3.20 o 
   0  -4  12      158.40      159.67      5.54 o 
   1  -4  12       35.36       35.97      1.80 o 
   2  -4  12       42.82       43.04      3.43 o 
   3  -4  12       18.17       17.64      3.89 o 
   4  -4  12       56.20       59.58      5.99 o 
  -2  -3  12        3.08        1.83      0.99 o 
  -1  -3  12       43.47       45.09      2.38 o 
   0  -3  12       82.31       79.33      2.92 o 
   1  -3  12       38.95       40.80      2.55 o 
   2  -3  12      150.73      140.62     12.02 o 
   3  -3  12        5.19        3.98      2.33 o 
   4  -3  12      123.07       91.59     27.42 o 
   5  -3  12        6.93        4.67      5.46 o 
  -3  -2  12       18.57       15.94      2.37 o 
  -2  -2  12       24.25       25.14      1.44 o 
  -1  -2  12      108.72      106.73      3.05 o 
   0  -2  12        4.60        4.71      0.94 o 
   1  -2  12      508.56      503.57      8.40 o 
   2  -2  12       28.01       27.34      1.88 o 
   3  -2  12      103.74      109.95      4.38 o 
   4  -2  12        8.24        8.18      2.15 o 
   5  -2  12      193.60      182.56      6.10 o 
   6  -2  12        1.48        1.25      1.78 o 
  -4  -1  12       50.71       48.94      4.13 o 
  -3  -1  12       79.97       83.53      3.53 o 
  -2  -1  12      349.08      351.55     15.13 o 
  -1  -1  12       30.05       27.35      1.21 o 
   0  -1  12       71.56       81.82      1.96 o 
   1  -1  12        1.42        0.50      0.39 o 
   2  -1  12      363.29      359.95     17.54 o 
   3  -1  12       73.64       73.54      4.84 o 
   4  -1  12      173.34      188.68      8.69 o 
   5  -1  12      102.03       95.14      6.30 o 
   6  -1  12       83.70       88.82      6.07 o 
  -4   0  12       14.70       16.34      2.30 o 
  -3   0  12      216.24      231.85      7.48 o 
  -2   0  12       10.32        9.91      1.29 o 
  -1   0  12      184.59      201.07      5.48 o 
   0   0  12       91.86       94.32      2.14 o 
   1   0  12      155.21      147.77      4.14 o 
   2   0  12      351.94      372.47     12.41 o 
   3   0  12      491.26      524.39     22.73 o 
   5   0  12       61.70       68.54      5.34 o 
   6   0  12       22.15       31.97      4.04 o 
  -4   1  12      251.62      266.64     10.50 o 
  -3   1  12        0.66        1.08      1.03 o 
  -2   1  12      140.21      139.73      2.71 o 
  -1   1  12      244.89      239.80      4.23 o 
   0   1  12      204.14      203.26      5.80 o 
   1   1  12       61.94       62.37      3.22 o 
   2   1  12      501.96      520.43     16.52 o 
   3   1  12        4.96        4.29      1.96 o 
   4   1  12        1.88        1.88      1.86 o 
   5   1  12       14.39       18.58      3.35 o 
   6   1  12       12.61       10.46      3.03 o 
  -4   2  12       43.01       47.98      4.13 o 
  -3   2  12      167.04      172.75     10.41 o 
  -2   2  12        1.34        2.71      0.93 o 
  -1   2  12      104.56       97.70      6.10 o 
   0   2  12      399.57      418.47     20.50 o 
   1   2  12        0.85        0.92      0.42 o 
   2   2  12        1.74        1.92      0.21 o 
   3   2  12       13.67       13.55      2.61 o 
   4   2  12      171.58      185.15      8.42 o 
   5   2  12       16.00       19.31      3.32 o 
   6   2  12      251.97      253.72     11.34 o 
  -4   3  12        0.49       -1.03      1.82 o 
  -3   3  12      142.11      153.21      6.94 o 
  -2   3  12        0.95        1.18      0.68 o 
  -1   3  12      126.79      134.68     10.94 o 
   0   3  12        5.26        5.13      1.10 o 
   1   3  12      405.80      396.53     24.84 o 
   2   3  12       71.25       67.86      3.34 o 
   3   3  12      434.34      425.58     11.10 o 
   4   3  12       36.77       34.90      3.78 o 
   5   3  12      253.37      257.00     10.78 o 
   6   3  12       11.82       16.33      3.48 o 
  -3   4  12        1.14        0.95      1.55 o 
  -2   4  12      159.12      169.58      8.07 o 
  -1   4  12        3.93        3.88      0.98 o 
   0   4  12      409.09      393.69     14.17 o 
   1   4  12       12.98       12.76      1.24 o 
   2   4  12      293.99      276.61     13.96 o 
   3   4  12       81.93       77.97      2.05 o 
   4   4  12      232.16      224.74      9.36 o 
   5   4  12       62.94       69.96      5.69 o 
  -3   5  12      100.64       82.46     15.08 o 
  -2   5  12      126.48      127.67      3.34 o 
  -1   5  12       32.00       30.29      1.85 o 
   0   5  12       30.95       30.28      2.20 o 
   1   5  12      418.63      379.31     10.91 o 
   2   5  12       58.86       54.37      1.71 o 
   3   5  12       27.78       29.92      2.69 o 
   4   5  12      135.59      134.48      2.64 o 
   5   5  12       30.52       31.78      4.33 o 
  -2   6  12       49.58       51.93      3.65 o 
  -1   6  12       77.28       74.41      3.63 o 
   0   6  12       43.41       43.16      2.10 o 
   1   6  12       27.98       25.97      1.90 o 
   2   6  12       89.71       83.83      2.76 o 
   3   6  12       42.58       35.37      2.31 o 
   4   6  12        2.51        1.23      0.64 o 
   5   6  12       91.43       89.70      3.96 o 
  -1   7  12       23.42       18.32      2.53 o 
   0   7  12       40.28       43.39      2.48 o 
   1   7  12        1.71        1.85      0.94 o 
   2   7  12      108.27       98.97      3.77 o 
   3   7  12        6.21        5.90      1.24 o 
   0  -4  13      134.09      137.21      5.69 o 
   1  -4  13       16.71       16.31      1.66 o 
   2  -4  13      193.11      208.57     11.00 o 
   3  -4  13        3.40        4.17      4.64 o 
  -2  -3  13       11.34        9.39      1.24 o 
  -1  -3  13      164.98      168.28      4.92 o 
   0  -3  13       24.82       28.05      2.77 o 
   1  -3  13      293.37      297.05      6.67 o 
   2  -3  13        4.09        7.37      2.72 o 
   3  -3  13       32.66       36.41      4.54 o 
   4  -3  13        5.37        5.60      3.97 o 
  -2  -2  13      136.58      127.46      5.40 o 
  -1  -2  13        0.41        0.72      0.82 o 
   0  -2  13      138.91      134.72      4.42 o 
   1  -2  13       67.92       66.67      1.83 o 
   2  -2  13       54.48       49.53      2.49 o 
   3  -2  13       39.03       34.83      2.83 o 
   4  -2  13       16.44       17.51      2.37 o 
   5  -2  13      121.20      107.85      6.78 o 
  -3  -1  13       46.87       52.92      3.63 o 
  -2  -1  13       43.60       42.64      2.65 o 
  -1  -1  13       52.03       50.88      6.27 o 
   0  -1  13      201.68      196.62      6.20 o 
   1  -1  13       36.24       32.04      0.93 o 
   2  -1  13      137.53      141.20      4.74 o 
   3  -1  13        4.60        2.92      3.42 o 
   4  -1  13      231.68      250.01     16.07 o 
   5  -1  13       13.68       13.73      5.44 o 
   6  -1  13      111.95      111.45      7.20 o 
  -3   0  13       44.05       44.02      3.21 o 
  -2   0  13       27.90       27.28      1.95 o 
  -1   0  13      280.46      281.39      6.31 o 
   0   0  13        2.62        2.62      0.62 o 
   1   0  13      143.95      132.70      6.20 o 
   2   0  13        1.48        1.36      1.61 o 
   3   0  13      209.25      236.26      9.93 o 
   4   0  13        3.21        3.20      2.22 o 
   5   0  13      246.58      270.51     12.19 o 
   6   0  13        2.56        2.05      3.78 o 
  -3   1  13        3.88        3.88      1.37 o 
  -2   1  13      277.66      277.65      5.13 o 
  -1   1  13        3.60        3.83      0.68 o 
   0   1  13       89.50       92.65      2.79 o 
   1   1  13       17.92       17.47      0.65 o 
   2   1  13      269.28      290.39     10.53 o 
   3   1  13       90.25      101.29      5.94 o 
   4   1  13      182.89      207.83      9.74 o 
   5   1  13        0.49        7.15      4.63 o 
  -3   2  13      257.16      269.90      7.45 o 
  -2   2  13       28.62       28.99      2.27 o 
  -1   2  13      139.80      146.30      3.95 o 
   0   2  13        0.62        0.34      0.86 o 
   1   2  13      181.96      184.04      9.71 o 
   2   2  13      206.29      218.96     12.10 o 
   3   2  13      195.99      216.90     13.16 o 
   4   2  13       25.09       28.20      3.78 o 
   5   2  13        4.12        4.18      2.48 o 
  -3   3  13        0.70        0.65      2.40 o 
  -2   3  13       39.69       39.41      3.17 o 
  -1   3  13       37.48       39.10      2.15 o 
   0   3  13      141.01      148.48     14.32 o 
   1   3  13      288.03      275.20     31.86 o 
   2   3  13       76.11       72.58      8.14 o 
   3   3  13      122.20      138.45      7.06 o 
   4   3  13        0.60        1.77      1.98 o 
   5   3  13       94.02      112.50      7.37 o 
  -3   4  13       14.05       14.66      2.89 o 
  -2   4  13       71.97       81.85      5.69 o 
  -1   4  13       14.83       11.89      2.09 o 
   0   4  13      536.94      540.63     24.03 o 
   1   4  13       29.17       29.37      2.95 o 
   2   4  13       76.89       71.78      5.26 o 
   3   4  13        1.59        1.31      0.87 o 
   4   4  13      224.74      246.43     11.28 o 
   5   4  13       12.61       13.38      5.48 o 
  -2   5  13       19.27       18.62      1.39 o 
  -1   5  13      156.51      150.90      3.40 o 
   0   5  13       32.16       28.07      1.57 o 
   1   5  13      134.51      119.66      2.83 o 
   2   5  13        1.63        1.12      1.08 o 
   3   5  13      107.67       98.39      5.29 o 
   4   5  13       16.70       14.73      3.38 o 
   5   5  13      123.44      141.69     13.42 o 
  -1   6  13       18.93       18.27      2.12 o 
   0   6  13       22.54       22.95      1.67 o 
   1   6  13        0.60        0.79      0.84 o 
   2   6  13       74.95       69.77      3.22 o 
   3   6  13        2.04        1.42      0.82 o 
   4   6  13       86.71       78.46      4.89 o 
   0   7  13       10.24        7.61      1.46 o 
   1   7  13       79.79       68.71      2.71 o 
   2   7  13       20.61       21.04      1.88 o 
   0  -3  14        7.43        2.76      2.24 o 
   1  -3  14      263.13      262.31     16.43 o 
   2  -3  14        1.52        0.06      2.56 o 
   3  -3  14      113.71      120.03      8.08 o 
  -1  -2  14        0.65        0.11      0.53 o 
   0  -2  14      153.21      150.41      5.48 o 
   1  -2  14        3.69        3.72      1.40 o 
   2  -2  14      414.39      414.71     12.63 o 
   3  -2  14        5.01        5.54      2.18 o 
   4  -2  14       11.74       10.75      2.19 o 
   5  -2  14        7.93        7.47      2.95 o 
  -2  -1  14        2.12        2.24      1.06 o 
  -1  -1  14      156.27      150.78      9.36 o 
   0  -1  14       20.42       20.61      2.37 o 
   1  -1  14      250.85      239.03      6.57 o 
   2  -1  14        8.14        9.95      2.68 o 
   3  -1  14       72.01       75.57      5.77 o 
   4  -1  14        0.72        0.03      1.48 o 
   5  -1  14       82.01       84.09      6.76 o 
  -2   0  14      101.14      102.33      7.32 o 
  -1   0  14       95.89      100.60      2.87 o 
   0   0  14      148.98      151.03      6.34 o 
   1   0  14        8.09       10.16      0.78 o 
   2   0  14       92.04      105.38      9.44 o 
   3   0  14       13.10       13.21      3.13 o 
   4   0  14       31.89       42.26      4.86 o 
   5   0  14      123.16      120.98      8.22 o 
  -3   1  14      126.39      133.77      5.77 o 
  -2   1  14       17.88       19.99      1.85 o 
  -1   1  14       52.60       52.22      2.47 o 
   0   1  14      201.44      198.55      5.34 o 
   1   1  14        3.69        3.23      0.91 o 
   2   1  14       46.24       53.65      4.40 o 
   3   1  14       14.36       21.41      3.54 o 
   4   1  14      278.10      312.66     13.43 o 
   5   1  14       13.57       13.67      3.63 o 
  -3   2  14       44.92       49.37      3.02 o 
  -2   2  14        5.91        5.35      1.60 o 
  -1   2  14      198.36      203.04      5.16 o 
   0   2  14       61.85       62.94      3.85 o 
   1   2  14      255.10      256.10     10.68 o 
   2   2  14       10.10        8.16      2.46 o 
   3   2  14      262.37      286.68     11.77 o 
   4   2  14       17.16       17.72      3.60 o 
   5   2  14      145.01      170.73     14.51 o 
  -2   3  14      203.70      211.78      5.01 o 
  -1   3  14       33.70       31.81      2.06 o 
   0   3  14      206.67      210.28     14.15 o 
   1   3  14        1.02        1.66      1.23 o 
   2   3  14      228.14      219.80     19.24 o 
   3   3  14      174.81      179.23      8.92 o 
   4   3  14       98.78      110.87      7.46 o 
   5   3  14       16.78       12.59      3.65 o 
  -2   4  14        3.05        2.85      0.95 o 
  -1   4  14       44.28       49.56      3.70 o 
   0   4  14       44.46       44.96      5.97 o 
   1   4  14      226.13      209.54     16.44 o 
   2   4  14      183.59      161.42      9.84 o 
   3   4  14       37.08       39.24      4.46 o 
   4   4  14       44.67       47.53      5.14 o 
   5   4  14       17.46       18.27      3.93 o 
  -1   5  14       97.08       94.97      2.70 o 
   0   5  14       54.60       53.32      1.98 o 
   1   5  14       97.97       83.65      5.58 o 
   2   5  14       40.85       41.28      2.32 o 
   3   5  14       15.53       18.90      3.61 o 
   4   5  14        1.67        4.23      4.60 o 
   0   6  14       95.85       90.60      3.02 o 
   1   6  14        4.49        4.41      3.78 o 
   2   6  14       18.18       17.60      1.20 o 
   3   6  14        7.11        5.06      1.17 o 
   0  -2  15        1.57        0.44      0.53 o 
   1  -2  15       53.15       52.60      4.74 o 
   2  -2  15      184.12      183.52      6.65 o 
   3  -2  15        0.45        0.92      1.42 o 
  -1  -1  15       54.35       58.40      3.45 o 
   0  -1  15        1.93        0.36      0.52 o 
   1  -1  15      236.03      243.31      9.99 o 
   2  -1  15       16.85       15.23      5.30 o 
   3  -1  15      131.49      134.30      8.13 o 
   4  -1  15        5.26        5.22      2.81 o 
  -2   0  15       60.04       62.76      4.20 o 
  -1   0  15       26.53       25.44      1.44 o 
   0   0  15      160.02      168.54      7.22 o 
   1   0  15        4.79        4.43      3.51 o 
   2   0  15      345.92      373.27     14.64 o 
   3   0  15        0.57       -0.91      3.32 o 
   4   0  15       23.44       23.75      7.09 o 
   5   0  15        1.62        3.87      2.92 o 
  -2   1  15       22.96       22.00      1.42 o 
  -1   1  15      252.39      252.57      4.93 o 
   0   1  15       15.82       13.15      1.33 o 
   1   1  15       97.45      102.25      5.66 o 
   2   1  15        4.27        5.46      2.43 o 
   3   1  15      110.32      119.30      7.56 o 
   4   1  15        0.84        2.56      2.53 o 
   5   1  15       35.77       46.86      5.88 o 
  -2   2  15      131.84      133.34      3.07 o 
  -1   2  15       22.17       23.04      1.25 o 
   0   2  15       67.19       71.60      2.04 o 
   1   2  15       37.97       37.09      2.87 o 
   2   2  15        1.99        3.95      2.21 o 
   3   2  15      130.06      143.93      8.18 o 
   4   2  15       28.64       34.80      5.01 o 
   5   2  15      119.41      130.88      9.10 o 
  -2   3  15       32.41       31.41      2.23 o 
  -1   3  15        0.43        0.86      1.42 o 
   0   3  15      320.41      322.39     16.46 o 
   1   3  15        6.95        4.64      2.39 o 
   2   3  15      142.86      163.04      8.27 o 
   3   3  15       30.02       33.74      4.48 o 
   4   3  15      234.58      266.95     18.70 o 
   5   3  15        2.66        3.35      2.78 o 
  -1   4  15      103.21      106.15      9.97 o 
   0   4  15        6.22        7.32      1.22 o 
   1   4  15      264.24      251.07     22.00 o 
   2   4  15        8.87        8.72      2.76 o 
   3   4  15       72.62       77.24      6.25 o 
   4   4  15       39.71       35.04      4.92 o 
   0   5  15       51.10       46.84      1.94 o 
   1   5  15       11.58        8.67      3.52 o 
   2   5  15      111.61      125.03      7.42 o 
   3   5  15        2.27        0.29      1.84 o 
   4   5  15       38.47       39.10      5.51 o 
   1   6  15       86.29       82.20      5.81 o 
   2   6  15        4.37        2.46      1.65 o 
   0  -1  16       18.41       11.98      2.64 o 
   1  -1  16        2.37        1.92      3.18 o 
   2  -1  16      167.72      180.58      9.19 o 
   3  -1  16       16.27       17.97      6.44 o 
   0   0  16        3.99        6.03      2.03 o 
   1   0  16       78.05       93.53      6.03 o 
   2   0  16      121.18      135.74      8.07 o 
   3   0  16        1.97        1.96      2.39 o 
   4   0  16       73.69       84.12      7.44 o 
  -1   1  16      127.09      127.84      3.58 o 
   0   1  16        1.16        1.13      1.46 o 
   1   1  16      171.30      197.98      8.78 o 
   2   1  16        1.45        1.11      1.88 o 
   3   1  16      163.03      188.51     15.01 o 
  -1   2  16        0.55        0.96      0.87 o 
   0   2  16      298.29      303.52     10.21 o 
   1   2  16       31.81       34.83      3.89 o 
   2   2  16      157.75      167.71      8.78 o 
   3   2  16       45.06       44.96      5.27 o 
   4   2  16       52.24       55.90      6.32 o 
  -1   3  16      157.73      163.63      3.67 o 
   0   3  16       21.65       22.70      2.44 o 
   1   3  16       42.05       46.91      4.37 o 
   2   3  16       40.18       43.62      4.60 o 
   3   3  16       53.30       49.28      5.39 o 
   4   3  16       54.54       60.94      6.41 o 
   0   4  16       20.64       16.91      5.45 o 
   1   4  16      101.05      108.69      6.78 o 
   2   4  16        1.91        1.63      2.14 o 
   3   4  16       65.77       70.99      6.51 o 
   1   5  16        7.82       10.31      2.91 o 
   2   5  16       24.88       30.30      7.15 o 
   1   1  17        2.48        1.99      2.01 o 
   2   1  17       99.84      108.15      7.52 o 
   3   1  17       26.65       25.89      4.69 o 
   1   2  17        5.09        7.44      4.32 o 
   2   2  17      120.43      137.96      8.43 o 
   3   2  17        0.33       -1.36      2.39 o 
   1   3  17      155.06      180.15      8.98 o 
   2   3  17        1.28        0.78      3.29 o 
                                                 
